# Supplementary material for: Exploring the multi-level regulation of lignocellulases in the filamentous fungus Trichoderma guizhouense NJAU4742 from an omics perspective
Source: Microb Cell Fact. 2022 Jul 16;21:144. doi: 10.1186/s12934-022-01869-3 (PMC9288086; doi:10.1186/s12934-022-01869-3)
Supplement: Supplementary file 3 — Additional file 3. The processed dataset of transcriptomic results [file 12934_2022_1869_MOESM3_ESM.xlsx]

## Sheet: All normalized data
		WT																												TgXyr1-knockout mutant
		Glucose-cultivated			Xylan-induced									Cellulose-induced									Carbon starvation-induced							Glucose-cultivated			Xylan-induced									Cellulose-induced
		0h			4h			24h			72h			4h			24h			72h			4h		24h			72h		0h			4h			24h			72h			4h			24h			72h
GeneID	Annotations	rep1	rep2	rep3	rep1	rep2	rep3	rep1	rep2	rep3	rep1	rep2	rep3	rep1	rep2	rep3	rep1	rep2	rep3	rep1	rep2	rep3	rep1	rep2	rep1	rep2	rep3	rep1	rep2	rep1	rep2	rep3	rep1	rep2	rep3	rep1	rep2	rep3	rep1	rep2	rep3	rep1	rep2	rep3	rep1	rep2	rep3	rep1	rep2
OPB39922	conserved hypothetical protein	9.48951	8.55311	13.6197	15.6425	16.7229	15.3443	16.5791	14.1263	17.6306	9.2677	9.15504	11.5401	12.3011	14.9252	15.5734	11.2495	11.5287	12.5661	11.7906	11.9885	9.8328	13.1016	12.9812	12.856	12.0643	14.9909	11.2568	8.30238	10.3902	7.22851	7.88248	8.21964	7.83783	9.78953	4.74764	6.38246	7.23008	9.17292	9.82582	9.42019	7.63535	8.73661	6.08232	8.698	7.40109	6.9545	8.36301	6.59387
OPB39931	phospholipase A2 protein family	2.44777	4.60033	4.51348	4.03325	3.10024	3.36096	1.20496	3.86163	2.25218	4.55024	3.48116	2.6322	3.59207	2.72531	3.55446	6.3425	7.70641	7.08894	1.83973	11.4962	2.76749	3.6127	2.203	5.16787	4.58422	7.30536	8.52421	8.68881	5.14394	7.14749	6.27239	4.48641	4.87833	4.72558	5.11397	1.80302	2.98152	2.5631	2.69973	2.67069	6.13598	4.30896	5.48797	3.08221	1.63554	1.84519	2.72363	2.71505
OPB40021	conserved hypothetical protein	10.5983	8.86962	8.92736	4.02036	3.81131	3.95402	11.7226	15.3549	14.722	6.50999	5.46884	6.05294	5.84923	4.73304	5.43228	4.66525	5.98507	4.64721	12.2332	3.02106	18.2714	4.7776	4.13872	6.52032	5.12383	5.6476	4.83285	4.89499	21.2358	17.662	17.7104	5.4944	8.88394	7.78993	11.7048	11.1859	8.15411	11.1371	12.1802	12.7557	10.3471	8.4675	10.1727	11.0479	12.5187	14.112	13.1161	13.5484
OPB40919	GH95 ?-L-fucosidase	0	0	0.103186	1.02409	0.838496	0.838444	0.185449	0.0663243	0.273305	1.39423	1.91896	2.09434	0.814418	0.221789	1.03846	2.46615	3.00314	6.88123	3.31536	4.61099	1.15722	0.804913	0.61851	1.25708	0.994952	1.20733	5.3272	3.99463	0	0.0722472	0	0.883563	0.582266	0.556745	0.317447	0.936398	0.69561	0.981608	0.67254	1.0378	0.277691	0.524323	0.849376	1.03711	0.252277	0.99524	1.03928	1.73215
OPB40920	MDR-type ABC transporters	1.7946	1.52945	1.18178	2.05282	1.19553	1.53482	0.653192	0.545526	0.680072	1.99903	2.11894	2.64525	2.28787	2.20991	2.43929	3.7056	2.5746	2.12446	0.787904	6.18889	0.724117	3.54732	3.44184	2.55586	2.42403	2.53989	4.069	4.47058	1.64811	2.97867	3.47963	3.59457	5.0322	2.16713	19.6593	19.9995	10.456	11.8155	6.85797	7.26891	5.37203	3.6607	4.61696	21.2844	11.6056	27.466	2.79204	3.62427
OPB40921	aromatic ring-opening dioxygenase LigB subunit, putative	3.85462	5.91585	7.13824	12.8017	12.3191	11.7432	2.85958	4.22716	4.2021	2.21648	3.26696	2.8854	7.45511	11.7552	12.2913	7.58576	9.14499	5.07977	3.35242	4.08644	2.20572	6.32666	7.99459	8.0585	10.3478	6.75581	3.62285	5.61521	12.272	22.0436	20.2596	33.6765	38.3877	26.6021	19.3961	12.8152	9.51121	19.9867	10.8254	8.74554	33.1411	25.9002	31.7839	22.3007	26.8633	19.7019	9.24327	10.5246
OPB40922	esterase family 9	1.73909	2.30161	1.31437	7.53578	5.15595	6.93001	4.52028	4.52454	5.15884	3.24451	0.946211	2.91072	3.53681	3.91524	4.69341	3.6973	2.98679	3.29505	4.35247	3.20213	2.3446	3.52861	4.44241	1.74831	2.51526	2.33677	2.98241	2.64481	0.969232	1.24834	0.995485	15.5647	10.5317	10.5249	1.21797	1.77128	2.3516	8.03338	4.19423	4.53912	8.49376	6.03906	8.2036	2.01309	1.65851	1.63559	1.61001	2.97599
OPB40923	hypothetical protein	0	0	0	0.271507	0.535288	0	0	0	0	0.494391	0	0	0	0	0	0	0	0	0	0	0	0	0	0.303121	0	0.729895	0	0.126054	0	0.437566	0	0	0.721342	1.30369	0	0	0	0	0	0.38608	0	0.455172	0	0	0	0	0	0
OPB40924	conserved hypothetical protein	0.560501	0.881419	0.914587	4.34256	4.2949	6.14056	4.77647	3.12373	2.93574	2.79024	0	0.969925	9.68898	10.412	10.928	0.792905	0.235131	0.668431	3.31381	0.54414	6.01127	4.72895	3.46023	1.14193	0	0	0.732374	1.30758	0.934097	0.82615	0.194354	6.98812	1.0199	0.81878	17.2938	9.21171	20.6503	5.20913	6.82093	4.3787	2.09808	1.2888	1.2467	19.3178	5.96876	26.9649	0.347406	1.11146
OPB40925	hypothetical protein	3.92354	5.12606	3.4721	27.0258	17.3447	22.276	13.5076	23.9588	16.8042	3.25152	1.58885	4.66042	21.8055	29.0221	23.9283	0.459539	2.46935	2.77535	13.5941	2.98009	37.9986	11.9788	15.6318	1.75093	1.27291	2.21009	2.664	1.46189	2.9495	4.36374	4.08376	14.9662	8.95102	12.5614	70.4713	47.6188	58.7497	11.2003	13.1272	16.4209	5.86185	3.78021	3.64419	38.711	14.3779	51.6532	1.98968	1.56325
OPB40926	PDR-type ABC transporters	81.2486	77.9303	32.2316	4.13809	4.29816	3.57734	4.3508	3.22107	3.4507	4.12615	4.46378	5.31945	10.2041	14.343	10.9861	4.98982	4.00278	4.49709	7.15877	4.46544	81.7132	6.49258	7.56656	5.72671	5.62962	4.17794	6.77803	6.71108	173.08	202.905	259.255	30.1587	42.6684	46.9867	1.75209	2.25258	1.40428	2.41381	2.48633	2.50348	52.4069	39.6753	52.3321	13.104	45.173	12.7394	2.84829	2.77843
OPB40927	Zn2Cys6 transcriptional regulator	12.378	11.08	3.89536	2.02772	2.03928	1.32153	2.18362	1.61509	2.08359	1.41587	2.52374	1.76713	2.76361	3.92054	2.31861	5.2412	5.43925	4.24356	3.8005	4.82869	10.8109	2.72208	2.2628	5.59322	4.95087	4.7893	9.39657	9.2725	20.3273	19.9859	25.5651	4.40252	8.3625	7.71056	1.67425	1.93672	1.97503	3.43816	2.93219	3.78294	8.37787	6.1032	6.63514	4.13689	12.5964	3.46324	5.87097	7.07078
OPB40928	hypothetical protein	0.215164	1.12152	0.234594	0.979273	0	1.34881	5.0809	6.61703	9.25942	0.712532	0.697823	0.742477	1.86049	0.256667	1.83861	2.8069	1.98642	2.56108	2.85126	1.88499	1.06324	1.21492	0.959504	2.19726	1.85511	2.29539	1.21309	1.65476	4.3222	10.2639	7.76731	3.11074	3.14968	6.30839	8.10714	7.12942	6.59469	6.09008	7.7897	4.2686	9.30489	10.9988	9.9309	13.9142	28.3157	14.9014	5.80937	5.33628
OPB40022	MTHFRMethylenetetrahydrofolate reductase	8.77678	11.53	8.31915	27.5365	25.0319	24.6329	56.0255	59.3694	65.0532	25.3688	24.0145	17.8488	32.2792	25.4466	26.1741	9.48497	9.03698	8.18483	23.2239	9.4874	52.2034	26.0914	27.2637	7.6213	9.97515	10.2617	8.57964	9.77881	8.855	14.889	7.96073	64.0961	25.4911	49.483	70.7597	60.0055	55.2053	19.0003	12.4663	12.1505	37.5435	37.6284	38.1473	57.4534	35.6205	74.2602	14.4316	12.4015
OPB40929	hypothetical protein	0.127782	0.396636	0.559	0.928837	0.827501	0.668745	0.335566	0.717687	0.187511	0.210969	0.207884	0	1.26349	0.454449	0.469097	0.58594	0.429177	1.13783	0	2.18461	0	0.604417	0.282351	0.523717	0.436359	0.948094	1.32246	0.992469	0.602558	0.580324	0.621831	0	0.94236	0.376426	0	0	0	0.30767	0	0	0.189523	0.803101	0.382592	0	0	0	0.244995	0
OPB40930	K+ channel	13.3104	13.4212	8.49158	9.2282	10.4865	9.44437	22.2123	30.3923	31.3294	20.4193	25.4319	20.9759	15.3333	11.5758	13.0332	13.7325	14.3691	9.1427	12.0667	18.4764	20.7523	12.1212	9.92973	15.9151	17.8192	18.4749	11.27	11.6982	10.6255	8.00092	8.5249	12.6324	11.0846	13.8488	41.8814	42.9984	43.14	113.958	79.9801	75.5075	14.5677	18.3628	19.3382	39.4655	36.7278	42.2148	40.8474	44.704
OPB40931	Zn2Cys6 transcriptional regulator	15.4819	16.9808	14.3462	36.634	37.0925	33.816	20.5411	16.3734	19.7651	153.107	135.588	140.922	47.6165	50.6772	52.9508	58.6567	55.6996	48.3046	29.5283	46.9782	30.088	40.7102	38.4334	50.4502	50.5417	49.4711	44.6256	41.6846	7.81048	5.82429	5.4662	16.6653	13.9784	10.8077	108.52	95.1607	94.3509	228.087	154.166	152.417	15.7158	18.794	15.3852	62.3057	36.8675	62.1163	67.1009	69.8651
OPB40932	Amidases	0.435021	0.522642	0.476692	1.25025	0.406312	0.683789	0.381011	0.51046	0.739549	1.07537	1.89112	1.49155	1.25505	1.11299	1.06629	1.84336	1.15703	1.20319	0.587581	0.567951	0.713917	0.756989	0.557546	1.71228	1.16879	0.899199	2.46107	2.20375	0.245145	0.609653	0.504484	1.08301	0.358181	0.856914	6.83448	4.45974	8.79068	43.3406	19.0322	21.0584	0.750181	1.03465	0.980277	5.67443	2.07214	4.59926	4.59281	4.49339
OPB40933	amino acid transport system protein	0.422171	1.30557	0.647383	0.153299	0.629592	0	0.443655	0.475276	0.492883	0.417605	0.137584	0.289653	0.417558	0.498937	0.827562	0	0	0	0.341584	0	0.970259	0.480503	0	0.173316	0	0.0697671	0.108922	0.183064	0.171149	0.386432	0.293693	0.157217	0.104172	0.498636	0.189303	0.334567	0	0.102709	0.100147	0.115331	0.374687	0.801691	0.50699	0.508618	0.150764	0.254984	0	0
OPB40934	conserved hypothetical protein	0.810976	0.418597	0	15.8339	18.9361	14.6506	2.79595	1.71037	1.92734	0.334439	0.165079	0.696045	0.375948	0.479796	0.248277	3.88607	3.74573	5.65233	0	1.93328	0.832433	0.384204	0	6.55036	5.52234	6.1092	1.22188	1.31618	0	0	0	0.752064	1.99815	0.448584	0	0	0	0	0	0.137882	0	0	0	0	0.180913	0.612037	0	0.0823433
OPB40935	conserved hypothetical protein	0.212423	0.221394	0	0.580046	0.387395	1.10975	0	0	0.315112	0	0	0	0	1.52009	0.259333	0.197839	0	0.758476	0	0.723798	0	0.599821	0	0.867799	0.183091	0.174344	0.552654	0.363151	0.28453	1.26726	0.29495	0	0	0.311448	0.470928	0.828353	0.34277	0.752043	0.24816	0.281135	0.316717	0	0	0	1.51121	0	0.934178	0.850036
OPB40936	hypothetical protein	1.32873	0.825235	1.16233	0.241486	0.122816	0.417188	0.348917	0.373043	0.975539	0.219411	0.43225	0.228408	0.49267	0.31515	0.975433	0.243938	0.446263	0.236667	0.178019	0.0648906	0.436799	0.125661	0.146877	0.136119	0.113501	0.328534	0.0573166	0	0.894776	2.61256	2.95567	0.24466	0.489735	1.17394	0	0	0	0	0	0	1.18281	0.4172	0.596561	0.802306	0.236901	0.400831	0.339322	0.107475
OPB40937	hypothetical protein	411.817	363.119	313.785	1226.58	908.026	1089.29	279.89	408.371	313.982	66.27	64.7062	108.358	468.423	363.331	402.559	174.824	183.599	207.968	293.564	45.7968	283.956	203.802	198.688	144.624	138.016	129.953	34.2206	31.7791	23.6406	8.99056	7.78662	166.543	79.5922	204.668	47.3166	56.6409	38.1183	39.5054	39.9459	44.2286	52.1294	38.062	47.8957	18.0279	21.3131	16.8674	21.6435	29.1721
OPB40938	NAD(P)-binding Rossmann-fold containing protein	0.463207	0.16012	0.506116	0.421108	0.284381	0.64609	0.608048	0.216505	0	0.255143	0	0.265674	0.190805	0.366776	0.566404	0.142286	0.518514	0.366916	0.412537	0.452026	0	0.291667	0.171055	0.316087	0.661057	0.127111	0.666972	0.597808	0.622927	0.697922	1.07294	2.54615	0.757369	0.908375	0.344045	0	0	0	0.181618	0	0.458765	0.724642	0.461524	0.622193	0	0	0	0.12453
OPB40023	mitochondrial leucyl-tRNA synthetase.	233.502	233.96	188.349	121.132	134.118	119.268	217.845	185.09	245.801	206.008	228.168	186.395	302.557	274.475	283.613	58.675	53.4203	47.3207	250.006	31.5734	461.743	242.44	261.68	63.4066	67.6166	61.0433	21.1023	20.9702	142.674	144.541	131.958	215.144	124.132	204.739	459.914	453.451	396.594	154.835	142.519	131.946	221.15	241.957	206.283	460.108	256.071	528.741	94.973	96.4173
OPB40939	conserved hypothetical protein	3.15321	2.75905	1.98999	1.76287	1.68483	1.65045	0.159252	0.511033	0.177818	0	0	0	1.19922	0.718525	1.48432	0.222183	0.509178	0.287921	0.488208	0.237024	0.996401	1.26252	1.47289	0.372885	0	0	0.784126	0.628426	6.13008	5.05466	5.05917	6.94103	3.28127	6.07563	0.271023	0	0.592937	0.584921	0.429647	0.984842	1.79802	2.67061	1.99795	0.243957	0.432608	0	0.465665	0.294746
OPB40940	conserved hypothetical protein	0	0	0	0	0	0	0	0	0	0	0	0	0	0	0	0	0	0	0	0	0	0	0	0	0	0	0	0	0	0.403398	0	0	0	0	1.20562	0	0	0	0	0	0	0	0	0	0	0	0	0
OPB40941	glutathione-S-transferase	97.9312	86.6499	35.5495	93.6616	77.7799	109.821	87.0186	89.0301	85.8598	34.129	28.1582	45.8545	96.2197	73.0113	99.8422	58.4995	59.2241	67.6471	99.9264	70.9984	127.26	56.1337	54.8915	38.0276	45.0946	39.2792	73.1314	70.6007	50.9374	89.7253	119.955	72.4814	60.3185	53.7597	10.7028	7.53583	6.23466	10.5131	9.70645	7.43441	72.9174	51.5492	73.5806	13.2311	22.6427	10.4539	24.8046	22.1204
OPB40942	conserved hypothetical protein	0.285465	0.488907	0.104362	2.20106	1.87449	1.9953	2.18825	1.9453	2.34976	6.18908	5.35665	7.08815	1.64742	1.40206	1.63379	3.31171	3.11733	3.09954	0.580318	4.15052	0.702266	1.80905	1.72041	3.76529	3.0191	3.93895	3.30638	3.48059	0.386749	0.547985	1.32472	1.25095	2.11998	0.985393	2.3544	1.51523	1.87602	5.37216	2.664	3.1485	1.68522	1.59078	1.36015	2.67011	2.89172	2.15697	2.19479	3.19215
OPB40943	uracil phosphoribosyl transferase	61.7333	67.6859	54.3731	282.598	256.255	292.955	121.611	101.395	135.856	140.306	136.437	172.383	279.278	290.212	285.392	270.388	246.923	242.694	153.15	150.443	133.318	189.851	183.938	248.102	258.599	249.719	130.047	130.154	32.1035	50.5846	42.1855	163.78	156.674	102.861	116.687	97.0172	80.7019	68.8359	72.1906	60.9978	159.639	142.765	141.73	82.3006	89.9567	88.2725	51.1671	53.5892
OPB40944	chromosome condensation protein (CrcB), putative	9.00967	9.77179	13.1606	8.03459	11.2074	8.94312	7.26761	10.2348	9.45118	10.8126	9.78932	9.3514	10.944	9.80356	9.97466	16.4528	16.6607	17.6622	9.17226	23.7125	7.91306	8.84816	9.46988	17.7676	18.185	18.6821	12.6717	12.9621	12.607	8.87042	11.4369	5.30433	3.707	9.22071	9.92746	7.67769	6.98743	13.7656	10.787	12.2152	5.02523	8.51212	5.22186	9.36037	11.1502	9.78665	13.7235	16.4196
OPB40945	hypothetical protein	4.62679	3.28235	4.01036	1.05031	1.7035	2.423	0.886239	1.0845	2.11326	1.90773	0.941987	1.9851	1.54912	2.39432	1.29861	2.72493	2.26659	4.51632	2.07642	2.35727	2.69087	2.55806	2.97224	2.27434	1.88603	1.03476	2.57183	2.75489	5.59643	4.40215	5.09535	1.96883	1.782	2.55996	1.94295	1.14412	2.52029	1.2861	2.62582	2.62541	2.14032	2.58802	1.87964	1.35563	1.72051	0.873047	1.92202	2.74226
OPB40946	DNA ligase IV involved in non-homologous end joining of double-strand DNA breaks	1.79587	1.73084	2.89527	1.13011	0.654478	0.614958	0.722512	0.723833	0.903802	0.723938	0.777753	1.31734	0.906537	0.949709	0.674432	1.85175	1.57022	1.75764	1.09438	2.33615	1.86284	1.91742	1.76508	1.20592	1.08401	0.789373	2.1053	1.59795	4.22381	3.4119	3.75089	1.58719	1.13517	1.19355	0.330078	0.876637	0.783737	1.17264	1.57394	1.26673	0.75676	0.993816	1.32441	0.734205	1.37633	0.443196	2.21963	2.3125
OPB40947	magnesium and cobalt transporter CorA	10.8958	11.0094	8.73807	20.1368	16.9583	18.6606	11.8713	16.8443	14.704	28.6802	32.0659	32.1101	12.9796	13.9585	14.3329	28.2021	26.1716	24.645	11.4059	40.116	11.1195	13.6259	12.9834	23.8138	23.5461	21.7598	31.3031	29.5321	5.5733	5.49087	5.82525	6.58395	6.56775	7.2657	17.3062	12.1373	20.1515	25.3247	22.1119	23.7017	6.47895	7.38145	5.39164	9.86314	9.13959	12.043	17.2423	19.086
OPB40948	hypothetical protein	42.3093	45.5753	26.4606	442.273	485.975	474.045	201.203	126.873	181.164	56.1631	52.1387	53.7661	71.395	131.912	104.174	246.158	196.279	287.129	77.3781	40.3977	71.9419	92.5726	114.133	291.209	299.505	280.933	32.2158	33.6925	7.94632	5.0066	5.78695	196.632	112.436	212.836	36.0567	36.4659	28.8057	13.5379	12.3388	14.218	50.9761	48.1305	56.0841	46.5624	84.4127	63.2876	15.7952	13.2263
OPB40024	cystinosin	22.7632	23.651	21.1921	8.18522	13.9226	9.96362	37.0536	28.4229	47.9422	84.915	81.3822	59.5697	8.28514	8.18668	10.5664	24.4899	25.4782	16.784	39.9571	9.89244	62.1389	13.9815	11.1684	14.2569	16.8137	13.9297	8.32049	10.1469	9.00385	17.612	10.2965	8.04247	14.2545	7.51748	38.8507	30.7581	39.1615	25.8303	28.3619	28.0359	13.6505	14.3032	16.8552	24.5586	15.3952	30.3125	18.4248	16.1767
OPB40949	adenylosuccinate lyase	37.7018	38.9345	27.3578	27.0566	24.4197	24.3928	36.6163	43.768	42.3029	51.1265	52.3841	43.9336	26.8923	24.1762	22.8017	22.9287	22.8012	22.1591	17.4995	20.6207	18.9095	31.5641	32.6832	32.085	30.8536	32.8234	35.7752	30.9988	43.9925	40.5848	43.9404	53.4486	43.7468	64.4781	46.7954	55.7299	50.3763	46.7875	49.2315	49.4554	50.6325	36.356	38.9492	54.0172	41.0009	31.8727	53.6497	45.6724
OPB40950	Alkaline phosphatase, putative	46.3485	49.0589	54.1109	67.0239	73.3318	69.0392	61.5258	72.8298	62.1973	126.23	137.345	122.112	59.179	57.5568	54.8703	145.203	136.079	123.274	60.2181	108.392	55.6311	72.2048	70.4554	141.593	135.769	135.459	93.4051	90.8709	37.9553	55.4945	47.6594	22.8748	27.6111	24.4889	135.245	135.283	133.005	193.459	165.639	164.554	24.9988	26.9485	27.6924	98.2369	77.2711	92.2368	103.603	120.007
OPB40951	dual specificity phosphatase	16.2152	17.1879	16.6981	9.08427	7.98949	8.56232	42.2879	69.1424	54.9661	6.17225	8.31411	6.84089	12.0759	11.378	10.5418	8.51614	8.5641	7.71492	13.7922	10.8908	21.464	11.2591	11.1881	12.4296	13.3243	9.90862	12.3685	12.9513	13.6339	16.795	13.2081	10.4632	15.7937	11.622	26.7697	22.5781	25.5925	32.5318	27.4676	28.6906	19.5061	19.1234	17.9131	40.6533	34.352	37.3019	27.8948	31.05
OPB40952	hypothetical protein	24.8449	29.4222	17.8095	14.8757	10.7963	9.11864	17.9104	43.7846	19.6186	16.3116	9.07112	15.4535	10.7824	13.3584	10.6536	10.6538	12.21	11.5922	17.776	20.2554	18.4384	13.8951	7.49279	16.9088	13.7152	12.3008	28.0696	26.1779	27.5605	36.4809	28.7424	14.1299	22.3727	24.2695	24.2902	23.533	25.2509	67.1768	51.4431	54.3556	17.6998	14.5418	15.3213	13.5756	19.4994	9.43384	40.967	41.3176
OPB40953	60S ribosomal protein L34-B OS=Saccharomyces cerevisiae (strain ATCC 204508 / S288c) GN=RPL34B PE=1 SV=1	459.518	468.222	372.293	1051.93	1022.09	935.233	826.512	1128.56	1066.59	482.285	343.052	352.85	331.209	419.647	338.88	201.785	164.48	175.048	390.933	180.539	360.485	376.032	316.62	267.001	272.78	270.672	368.408	313.74	382.934	483.478	461.28	2247.39	1461.99	2973.58	1235.05	1313.21	1596.59	1588.43	1810.74	1736.03	1048.19	818.357	939.25	589.132	631.202	482.548	1066.68	1060.64
OPB40954	conserved hypothetical protein	15.8011	21.6419	25.3483	36.3704	21.054	35.9342	51.5909	65.5563	69.4674	22.6736	22.597	11.1821	18.4781	22.5629	10.4536	19.6718	24.4763	25.8437	14.6264	45.8765	23.7668	11.5211	19.6332	24.5163	22.5434	14.5026	36.9702	22.2467	18.3557	16.0977	16.3164	11.4123	20.2426	20.2463	18.3837	17.3035	20.4529	74.9897	52.8259	54.2674	13.42	16.8419	13.6495	14.7818	16.5928	9.40634	22.3059	21.1883
OPB40955	hypothetical protein	83.3747	77.9037	85.6621	50.3239	52.5501	49.635	171.679	198.881	190.869	65.7578	64.5804	55.3282	37.4672	51.4099	43.6447	34.7589	36.0092	40.0897	54.9993	59.9929	128.071	53.5802	61.0156	46.2369	48.6373	49.2013	52.1251	61.848	76.7533	55.0639	57.0685	40.4728	49.1067	47.9367	78.3654	84.6384	72.7422	142.495	148.708	150.446	35.5936	45.3059	40.5523	62.0493	72.7903	78.9178	89.0733	96.7919
OPB40956	Zn2Cys6 transcriptional regulator	4.2893	4.513	4.21833	7.62921	9.70408	8.1614	10.3487	9.73007	8.94591	11.8352	11.9803	15.0169	7.5756	4.96689	5.46909	12.8316	11.2481	10.7959	3.18589	15.3332	4.31139	6.97292	7.51238	8.44415	7.2907	8.24434	14.0054	13.015	4.67152	4.67144	5.17598	4.72341	3.23911	3.10123	4.31651	7.10787	7.87531	20.6423	15.7758	19.5941	2.46068	4.56898	3.02172	4.0433	1.56289	2.64335	9.36367	9.83082
OPB40957	GH18, chitinase	0.326974	0.225176	0.119278	0.79194	0.404629	0.684751	0.572547	0.76592	0.159555	0.719332	0.354874	0.748616	0	0	0.400322	0	0	0.12933	0.146492	0.0532802	0	0.206446	0	0	0	0	0.328593	0.377035	0.588135	0.993282	1.06109	1.61434	0.670911	0.4821	0	0	0.71145	0.131803	0.257791	0.443891	0.32293	0	1.14351	0	0	0	0.489468	0.176883
OPB40958	hypothetical protein	15.0002	13.7301	5.50676	29.8391	26.8687	30.2624	3.983	3.81847	2.56019	3.94566	3.51097	7.11511	4.43919	4.99609	4.98606	35.5464	35.9856	50.515	7.85946	24.4854	5.63154	4.769	4.56132	35.137	32.927	34.8187	16.8409	15.2313	0.377496	0.487297	0.388575	1.63599	3.93919	1.29613	3.93713	4.74516	3.52686	8.06482	7.29106	5.67386	0.825928	1.13724	0.83866	3.36366	2.84979	4.09664	4.8922	4.22501
OPB40025	hypothetical protein	1211.59	1183.2	884.785	156.962	177.692	177.103	2578.17	2867.43	3641.87	4126.36	4442.19	4515.85	338.187	240.141	265.432	515.717	535.374	388.379	2067.08	47.1627	2442.23	340.755	353.303	198.556	194.092	162.685	9.6094	9.47382	138.409	302.288	218.205	225.65	302.914	225.934	487.659	528.525	835.273	271.349	222.459	188.906	280.071	259.785	281.343	454.197	204.608	430.967	111.157	125.707
OPB40959	hypothetical protein	134.695	173.027	83.0637	692.507	654.655	673.035	167.702	159.496	164.899	329.355	251.919	297.463	186.704	154.236	180.989	706.349	681.56	797.717	268.805	888.7	179.543	138.137	135.197	488.253	470.772	510.7	578.515	582.652	10.1273	7.55405	5.46318	67.1918	103.452	49.5703	276.623	332.034	139.6	83.1194	89.8725	118.348	30.5195	32.7989	39.9445	163.163	185.99	252.409	119.189	125.119
OPB40960	hypothetical protein	117.33	131.531	61.6238	567.325	533.909	509.681	114.448	90.2909	115.584	222.534	191.607	215.325	135.866	131.022	126.268	507.39	461.622	492.593	223.583	640.296	117.125	88.8377	95.8545	314.739	363.312	322.69	434.434	404.816	8.67683	10.2374	10.7191	70.9176	95.0681	42.9066	163.375	211.022	96.8905	40.9922	58.1733	68.3112	30.4579	30.5612	35.0162	107.071	113.994	160.359	75.7615	68.8096
OPB40961	Rad9 of Schizosaccharomyces pombe, a subunit of the heterotrimeric 9-1-1 replication clamp that functions in DNA repair	4.71551	3.62399	3.00497	5.5262	5.35295	7.1855	3.26606	2.65416	2.25255	3.1098	3.07338	4.7062	5.08793	6.7895	6.30222	7.10118	10.2248	8.0317	4.62389	13.0053	4.78554	5.93582	4.71573	5.63136	7.35787	7.01299	13.1259	12.4154	5.96621	6.01528	6.26255	4.94739	4.75949	4.1769	5.38162	4.75541	3.50676	5.3173	7.21898	7.02433	5.70745	3.79811	3.34599	5.33712	3.36784	3.62473	9.94826	7.67687
OPB40962	alpha-tubulin suppressor protein Aats1	2.87924	2.35684	1.57489	2.6157	1.66703	2.00945	2.2055	1.51666	1.23109	0.396034	1.17137	2.26716	2.2243	3.83781	2.34937	2.6368	5.23834	3.41763	1.77109	4.22062	1.37986	3.40634	1.72167	3.074	3.06987	2.27569	5.37748	5.02571	4.77072	4.91035	3.75351	1.99399	4.27912	2.65169	0.804387	0.9465	3.12866	2.74925	2.40877	2.43633	1.95632	3.01984	3.59374	3.37833	3.20967	1.44803	4.07007	4.08264
OPB40963	Prephenate dehydrogenase	16.3052	16.3419	11.2604	13.0379	13.4515	14.653	9.1265	17.8533	11.2333	14.9721	11.7713	12.2403	14.7746	16.4329	15.5463	18.5736	17.1945	17.8004	12.2297	11.9642	11.1045	15.1939	16.5214	21.3869	21.428	21.5777	15.5447	14.9702	25.3995	26.7434	27.5806	24.6208	28.7829	27.8903	29.8881	30.6207	34.0774	18.4455	22.0649	17.8061	31.3976	28.4029	28.6336	21.5872	25.6339	19.5805	25.9414	22.9038
OPB40964	kinesin light chain	13.2587	11.3754	10.2448	13.6798	17.4444	15.3348	17.1242	11.3714	16.0786	27.4573	27.5097	28.2416	10.931	10.364	10.1704	18.8572	19.1368	21.3433	9.94432	35.4184	16.2145	10.9157	12.5288	12.8321	14.029	14.4865	28.6303	26.7709	1.51256	0.909946	0.697761	2.56829	0.451235	1.01118	1.84508	1.27	1.94672	1.1749	1.6831	1.63405	0.0672353	1.37878	0.342819	1.18708	0.814539	1.79029	1.98426	1.37974
OPB40965	hypothetical protein	1.13055	1.51875	2.10303	16.5334	12.373	12.784	4.00863	1.42976	4.30533	8.02223	6.44088	6.99005	5.03093	6.69421	6.36643	5.68736	4.27211	5.83632	4.85987	3.70226	2.60023	3.9607	4.48977	3.36125	4.04701	4.29066	3.06841	4.30004	1.21979	1.28697	1.80811	3.1368	4.5915	2.83313	1.26416	1.56228	2.02854	3.00486	2.80638	3.06651	3.18302	2.13679	3.21871	1.81861	1.41184	2.04719	2.10166	2.20054
OPB40966	hypothetical protein	86.7623	98.2617	75.1155	424.765	459.197	436.077	364.084	353.464	315.305	234.032	205.054	209.132	222.695	207.245	211.916	229.821	193.138	256.539	249.299	175.869	226.903	184.233	211.461	208.73	235.324	238.178	124.144	133.731	45.363	38.2242	48.8557	228.251	200.962	243.687	95.9679	101.425	91.2383	49.5406	56.6665	48.2818	205.286	144.557	211.383	80.2159	75.9415	77.6083	67.0758	58.5092
OPB40967	vacuolar-sorting protein SNF8, putative	6.0984	8.52469	7.90264	6.93536	5.40707	4.38269	7.75235	7.73532	7.32963	2.20706	4.33046	1.3138	6.12168	5.90033	6.2856	5.30345	5.11895	6.00694	5.57409	4.92097	5.3331	4.84947	4.0265	4.48037	5.40717	5.32413	5.44615	8.98155	11.3764	12.6967	11.6471	6.23381	6.52318	6.43415	5.07961	4.09846	3.69893	6.55547	5.13382	5.07131	6.24265	8.89157	5.96775	4.23127	6.44429	1.72248	9.98116	10.8605
OPB40968	chaperone protein dnaJ 2	9.92601	12.2941	14.1265	15.1428	20.3017	12.6827	7.69181	6.28095	8.27239	16.3724	23.1164	15.5037	11.0436	18.7892	13.4931	27.2596	25.9242	24.1387	13.0915	27.7179	4.23824	22.2927	21.8686	23.3159	20.526	21.6357	36.6996	33.1291	28.3402	21.5215	22.851	9.76201	16.8781	9.66436	43.3391	33.3693	43.6197	66.5341	57.4691	67.135	13.3734	12.3788	9.22957	29.7186	24.2704	21.5753	47.9837	50.4068
OPB40026	calcium-binding mitochondrial carrier protein Aralar1	33.567	31.691	45.6544	17.813	29.9921	18.6094	46.44	44.0507	42.1502	50.6768	55.9874	37.9627	23.2821	30.64	22.031	49.8017	54.2679	42.8897	38.4607	20.374	29.6479	43.8572	41.9362	57.9835	54.5176	56.4078	30.3343	31.5771	48.6987	38.0407	32.6484	71.3222	46.7815	68.4956	131.696	141.762	127.709	163.157	146.199	147.057	67.3491	68.3619	76.6192	150.346	95.5666	139.315	117.948	121.949
OPB40969	hypothetical protein	24.3466	27.1577	16.8962	6.05517	5.05241	5.15383	6.02406	5.74967	5.23156	5.0859	5.43477	6.57843	9.89619	14.8784	13.2802	12.6681	12.5347	10.0347	11.2454	13.5058	19.5727	11.3096	11.4623	10.0982	12.1116	9.43914	14.6272	15.6209	32.3959	26.5263	30.3368	9.31737	9.362	10.4642	11.9651	7.59987	10.643	15.4206	17.3088	14.4678	11.346	10.5574	9.01234	12.8907	10.5708	9.56849	16.0248	15.14
OPB40970	hypothetical protein	1.56332	1.0826	0.948319	0.473933	0.159436	0.181639	0.683919	0.486656	0.256394	0	0.282108	0.299141	0.214627	0.206594	0.212287	0.321268	0.583267	0.516264	0.231454	0.338748	0.571623	0.819364	0.578462	0.533	0.447185	1.71425	1.12693	0.372815	4.54907	3.65162	4.58536	1.58435	0.850615	1.78648	0.386394	0.680627	0	0.827422	2.03853	1.16036	1.29182	0.541772	1.55575	0.350313	1.54652	1.04704	1.97967	1.39735
OPB40971	hypothetical protein	0	2.81389	0	0	0	0	0	0	0	0	0	0	0	0	0	0	0	0	0	0	0	0	0	0	0	0	0	0	0	0	0	1.85349	0	0	0	0	0	0	0	0	0	0	0	0	0	0	0	0
OPB40972	NADPH oxidase regulator NoxR	496.144	513.433	401.042	1105.27	901.913	1031.93	938.227	931.2	1225.07	428.678	373.501	475.115	1268.67	1006.35	1021.47	559.932	507.402	591.001	1029.45	86.2834	1195.88	532.125	605.577	504.337	498.949	478.718	44.2731	44.7547	56.6246	55.1699	50.1641	752.739	356.379	590.812	1346.54	1046.25	1129.38	263.058	207.805	216.881	347.461	393.649	329.463	961.553	615.467	1245.69	52.7933	63.4001
OPB40973	Copper chaperone for superoxide dismutase	112.559	104.809	87.4034	177.276	166.095	157.316	82.7129	126.767	92.3807	94.873	73.211	84.9973	168.613	148.988	138.986	53.6942	50.7479	53.9248	86.0408	52.2483	121.846	96.2832	114.822	52.6711	53.7188	54.367	41.7121	36.3958	70.3738	93.3966	91.5786	162.83	164.293	134.614	197.828	152.611	162.102	167.029	127.406	134.543	94.8404	143.841	99.1728	83.0509	63.9813	85.5612	46.623	49.2317
OPB40974	ribosomal protein L23	158.584	167.712	153.586	150.276	139.619	122.336	103.646	135.914	143.673	64.9181	48.0778	62.2156	201.405	194.072	181.199	36.6418	38.383	38.3734	104.321	32.7915	120.233	106.289	115.585	46.8486	48.4854	55.492	38.5095	33.5796	149.886	201.606	183.08	135.511	138.129	143.499	225.288	174.012	199.58	230.566	193.219	198.331	113.14	134.897	105.777	109.731	89.2082	141.641	58.0757	63.2592
OPB40975	urate oxidase	1248.86	1175.66	993.885	2003.26	2228.02	1966.52	2878.72	2132.06	2697.65	6959.17	6804.12	7049.09	2688.08	2249.18	2120.13	6349.75	6015.54	5662.4	4088.01	1254.04	4604.81	1996.93	1981.02	5541.92	5343.57	5444.67	146.492	152.788	71.4384	50.061	42.3867	1262.72	970.848	1102.6	9877.65	7910.23	7120.11	5513.14	3828.18	3641.6	1286.54	1253.04	1324.82	5842.21	4655.88	7597.06	1528.79	1767.45
OPB40976	hypothetical protein	6.63455	7.33042	9.13778	13.355	13.0499	14.5363	22.592	12.6548	19.5182	81.5174	85.9647	103.684	21.0372	17.7573	19.0809	82.5075	74.8904	65.6787	18.942	33.9024	16.0393	19.7741	21.2287	59.0508	61.2723	59.0892	12.0156	11.6859	5.89143	6.16116	5.70788	5.46433	5.59095	5.38767	42.8369	33.8483	26.5784	53.6065	36.9011	33.9863	7.24884	7.98218	7.60345	42.9793	27.2646	44.6167	22.6886	24.5957
OPB40027	G2/mitotic-specific cyclin	24.4193	21.4765	28.9342	6.31518	9.1244	6.87039	21.3398	13.8949	18.8135	8.5033	9.55535	9.04288	9.5393	7.04745	8.88937	6.1987	4.72591	6.66632	20.645	3.49501	52.6199	7.65917	5.47177	6.67421	7.0751	7.29513	7.61907	6.5087	25.1282	20.1822	19.8208	5.75941	7.88997	6.43197	2.99801	4.15086	3.61709	3.47943	4.41696	4.14735	10.6217	7.09869	11.3381	7.32794	7.56675	5.25802	6.0168	5.35529
OPB40028	Zn2Cys6 transcriptional regulator	73.5226	78.2597	109.408	18.7314	19.0262	18.3882	39.9927	33.9744	41.5881	24.204	31.0373	24.9629	37.1009	35.9888	31.9948	28.7662	25.9831	26.7394	41.2549	38.471	68.3478	42.5683	37.1436	22.7973	23.6933	21.4368	36.2007	37.0834	64.773	73.8272	55.9979	30.5168	27.2048	33.9059	30.7772	33.9946	26.1338	20.7744	27.1312	21.6296	48.2586	58.0948	53.9572	75.7231	51.3968	85.2233	33.7327	34.4748
OPB40029	monocarboxylate transporter	76.3857	80.5329	163.671	17.5818	34.314	16.2474	14.8384	17.1539	16.1039	1.774	1.16849	2.15343	28.1533	13.5675	11.8611	2.12312	3.31296	2.33915	4.10774	10.7463	5.44633	26.2676	30.9805	1.83994	2.05774	1.25902	6.5175	6.95474	74.1798	295.841	138.388	43.0176	106.582	50.0202	4.82194	6.56785	7.33087	3.26768	4.35717	5.38129	50.4109	83.9183	62.1573	7.92296	12.1645	7.58008	4.38878	6.05406
OPB40030	hypothetical protein	3.82977	3.97336	6.6243	5.94853	4.69832	7.34423	5.2365	5.14504	6.11297	5.80214	4.40807	6.04198	5.12691	5.30879	5.07252	7.94824	8.17194	8.15414	4.47362	21.2515	5.24937	6.78021	6.54451	4.89913	3.5547	4.72797	19.652	16.3972	8.5808	6.36564	5.21126	7.88496	7.04145	7.50827	2.48784	1.87911	4.14357	2.66931	3.75171	6.41811	3.55711	4.24025	6.19874	4.82396	5.96969	2.40546	5.77556	8.35979
OPB39932	DUF1671-domain-containing protein	133.405	136.23	124.262	147.774	147.218	142.329	92.9299	80.4851	91.8741	222.293	217.356	236.054	165.856	160.284	162.657	108.608	112.579	101.934	135.056	88.4881	143.272	114.08	126.305	112.263	105.06	99.5828	80.7551	82.5853	85.9843	81.8078	80.7913	100.934	81.169	96.4035	274.87	216.017	199.069	154.136	141.927	140.721	90.8567	107.883	83.0348	240.191	157.962	295.361	90.2191	101.299
OPB40031	sulfatase	7.42536	6.56122	24.1181	10.9487	9.89449	10.7874	15.2097	11.2328	14.7516	6.14634	9.41066	8.16686	12.1583	14.2231	11.296	20.8645	17.7719	18.1524	14.7417	31.4794	12.108	20.9857	22.5316	11.5995	12.9072	11.3713	30.6133	28.3797	28.6463	19.5469	17.4712	10.1423	9.29826	10.8658	5.8816	8.18074	8.18392	7.64817	9.00096	7.78994	12.913	10.3799	12.0509	12.2186	10.2353	11.787	18.8366	17.3925
OPB40032	hypothetical protein	26.399	25.4828	20.0748	14.1825	6.93012	15.0899	25.9381	29.0432	21.071	2.82549	2.46129	3.63206	14.0752	9.17987	15.3004	2.75869	4.06157	10.2799	21.9636	1.72455	38.8873	10.3112	9.54699	2.9971	2.22974	1.33095	2.47227	2.0497	3.26415	8.19986	5.2558	5.42028	6.20684	3.71573	5.63947	3.18748	4.44359	0.366265	1.66989	0.548279	7.7581	6.36083	7.10163	4.85955	3.95612	4.56261	0.647521	0.572968
OPB40033	conserved hypothetical protein	2.8368	3.0803	1.76405	1.73975	0.930263	2.08874	0.503613	0.86349	0.670683	1.76917	1.87453	1.84049	1.51673	2.62629	2.91256	2.78679	2.12502	2.59043	1.9665	2.47701	0.251676	1.96435	2.19083	3.22723	2.73339	2.78862	2.96569	2.8617	3.2654	3.22104	2.56052	1.71621	1.13588	1.47218	1.2041	1.06435	1.38119	0.467197	1.18329	1.78382	2.94728	2.18672	2.87873	4.00117	2.73868	2.77893	4.01081	3.56172
OPB40034	RNA polymerase III RPC4.	8.60458	6.37029	9.5072	5.22757	4.5176	5.7381	4.11075	4.5063	3.62615	4.92185	7.88345	7.19227	6.50657	6.63313	4.35779	7.35927	8.78001	7.41748	4.80345	10.0275	3.50096	6.75022	6.95178	9.20083	7.84228	7.70288	12.0987	11.9208	12.0713	10.1134	11.3807	6.37543	7.64186	8.40534	9.89661	10.4434	9.20597	17.0093	14.3616	16.7631	8.93378	7.78193	7.37189	12.5573	13.5921	10.3112	17.2882	16.994
OPB40035	UreD urease accessory protein	4.49219	4.08746	3.12548	9.1544	7.54522	8.26259	8.93626	7.83335	8.79862	4.27135	4.8706	3.04246	6.05669	3.3909	4.16346	6.25147	8.00072	5.57718	6.19817	10.2365	2.90897	4.24753	4.51573	4.32248	5.23452	4.7113	10.6893	9.68258	5.22395	5.76153	5.77191	13.0242	15.8836	12.2252	10.3296	6.69881	10.8529	4.57957	8.02342	4.7726	7.27213	6.83502	10.3878	3.01431	5.09623	5.33803	5.12417	6.60356
OPB40036	hypothetical protein	3.94753	4.24217	4.43432	4.39702	4.7372	5.15081	6.74068	4.2545	6.80361	6.24083	7.76466	7.65906	5.45886	4.46477	5.11047	8.40482	7.31145	6.93677	5.82632	6.89031	5.24846	5.85609	4.7603	7.60817	8.8727	7.49501	7.16599	7.28212	1.7707	3.15983	3.07317	5.33276	3.69868	4.18827	4.20112	3.22397	4.2975	5.51551	4.86059	4.4754	5.68258	4.36702	5.80533	5.72703	5.89286	5.82672	6.66713	6.8057
OPB40037	hypothetical protein	0.383985	0.564039	0.721763	1.64231	1.95291	2.12764	1.00911	1.31429	1.19632	2.71043	3.40035	3.85259	0.949657	0.646938	0.807132	1.93644	2.07347	3.86684	0.594154	2.15008	0.269945	1.09454	0.902289	2.19818	1.16124	1.4981	1.95405	1.14561	0.25998	0.504782	0.41997	1.1313	0.746379	0.405595	0.493232	0.654522	0.270154	0.604854	0.848819	1.13232	0.40497	0.174465	0.57749	0.329959	0.294113	0	0.818504	1.03129
OPB40038	close homology to karyopherin alpha subunit from several other fungi	119.093	122.335	138.661	75.1518	67.4593	90.8998	83.3081	73.5711	74.9753	51.5411	56.4719	55.2106	81.944	81.9717	82.8037	89.4068	75.0202	86.7421	101.032	104.248	124.851	106.998	95.2044	74.7406	81.1175	78.1146	100.583	104.18	113.694	105.114	111.8	82.8707	72.8411	65.3477	32.932	27.2692	25.097	30.3912	37.1535	32.8555	92.2427	80.9248	89.9973	45.3834	60.5986	36.1049	89.9043	87.146
OPB40039	hypothetical protein	4.39052	4.72063	3.54161	3.11761	3.28714	2.66328	3.26778	3.13577	3.83173	5.78833	6.30585	6.1991	3.10768	2.80172	3.21316	5.0974	5.31054	6.02703	4.67323	8.0438	2.90471	3.24742	3.84625	3.97209	4.39811	4.38431	6.67366	6.47683	4.10892	4.70923	4.89888	2.54589	2.59098	3.76062	3.75507	3.37838	2.83111	2.38189	3.0326	3.07946	2.92379	2.53556	2.59018	3.65408	2.98063	2.3993	5.97205	6.03345
OPB40040	HIT domain-containing protein	7.13554	6.59588	3.05074	6.06405	4.85636	7.30221	5.0906	4.7851	3.19793	7.69009	3.78156	6.13911	5.55906	5.71176	5.69027	3.57416	4.81854	8.84714	4.97299	8.24976	5.86763	6.29975	6.87455	3.17548	5.44632	4.34172	6.23198	7.2732	7.09232	5.60863	7.4376	6.25184	5.89654	6.84423	6.56684	5.48307	8.31165	14.4721	11.3117	11.4507	5.07011	4.85285	6.02744	4.37576	7.46215	5.14484	7.39403	9.38231
OPB39933	Inosine triphosphate pyrophosphatase OS=Nectria haematococca (strain 77-13-4 / ATCC MYA-4622 / FGSC 9596 / MPVI) GN=NECHADRAFT_105230 PE=3 SV=1	22.7832	22.9463	23.6651	123.824	95.642	94.9876	13.4131	21.1088	15.4178	9.87877	13.8626	13.1715	43.2017	46.8634	45.4036	25.7737	22.4338	22.8723	40.5128	12.9558	25.0936	30.8621	40.9821	14.4358	15.8648	19.6616	15.7273	11.8387	22.5942	22.4373	21.9654	37.226	35.0982	40.8891	28.2577	17.7668	25.7786	17.0657	17.8821	19.9678	16.8618	18.0772	26.3577	18.1189	14.6283	11.9006	10.538	10.4078
OPB40041	hypothetical protein	19.4167	17.0252	15.9917	46.304	44.6042	33.813	20.9995	28.0283	20.5914	38.002	25.8133	33.0806	36.4487	27.0861	44.0625	29.4349	24.0644	28.5599	32.1225	43.5928	14.6794	24.329	30.777	26.5161	23.4779	30.8409	33.9588	34.723	12.5407	16.3973	22.7815	34.9874	45.5327	37.9405	56.0576	46.5268	45.9558	51.2906	54.3824	48.3755	38.258	28.4724	40.9498	24.9915	20.8859	32.8955	33.0844	37.4707
OPB40042	kinesin-like protein, a kinesin-3 family member.	8.02045	6.81066	5.93357	30.3263	28.5568	25.7773	13.3476	12.3324	11.0948	9.36072	7.62864	8.36231	16.6939	15.7784	17.3683	9.57916	9.03829	13.2681	11.7449	2.42205	10.4187	11.7402	14.1627	9.81605	10.7109	12.8798	4.07647	4.06566	3.07462	1.94345	3.58125	12.1212	18.7474	17.7792	12.1567	12.2097	11.2864	9.87952	9.13583	9.07824	12.7398	11.3502	14.6647	7.64311	5.49277	5.85571	6.0122	5.45446
OPB40043	hypothetical protein	0.136127	0	0.148832	0	0	0	0	0	0	0.224808	0	0	0	0.161471	0	0	0.114296	0	0	0.0664707	0	0	0	0	0	0	0.0587326	0	0	0.102884	0	0	0.167195	0	0	0.267952	0	0	0	0	0	0	0	0.548056	0	0.410618	0	0
OPB40044	Eukaryotic translation initiation factor 4E (eIF-4E)	33.5349	32.5674	44.0442	51.2901	53.3476	66.0738	25.8728	26.8295	26.4173	24.9919	34.1014	26.6676	25.7249	33.3358	40.5221	58.5585	51.3503	67.928	34.8148	46.5134	31.8426	27.1006	31.9429	54.6323	52.0837	52.4022	45.457	40.1321	56.3804	31.8974	35.1942	43.9273	41.4683	49.243	27.8457	45.7861	41.7524	8.31752	16.4139	12.277	44.1532	40.7335	48.9264	31.9744	19.3517	32.7572	19.9073	22.6469
OPB40045	Calcium-binding EF-hand	16.0334	19.9044	19.5068	28.9603	27.5646	22.0636	21.8525	24.5226	28.4618	24.5098	29.0068	27.24	23.3542	22.3549	18.7351	53.0187	51.1071	44.0299	20.9538	73.6574	25.9527	16.194	19.8802	41.7473	38.8958	34.8059	52.9342	53.7557	24.5148	17.3667	20.2239	4.52849	11.6296	7.01118	16.9017	22.21	21.9919	91.1669	58.4449	58.3066	10.5896	6.34918	8.06321	14.331	13.0737	16.3764	43.379	40.7339
OPB40046	hydroxyacylglutathione hydrolase	21.3622	21.7888	14.8781	43.1841	41.7513	42.4215	18.2323	19.7223	15.0542	40.5048	28.3878	39.3142	32.5108	37.7707	31.3374	36.4526	39.4138	36.8878	29.6402	44.8062	32.6507	26.0131	27.2461	23.9453	21.9172	25.226	39.9536	38.793	19.5648	21.8183	21.3894	51.7315	62.9777	44.5356	28.3043	25.2762	31.0518	37.2279	31.6346	29.2691	42.1607	47.3767	46.6632	10.0093	18.4877	15.079	28.5111	28.3831
OPB40047	conserved hypothetical protein	23.3439	27.0155	64.6913	45.6801	45.7392	45.1492	27.1799	17.987	23.0039	47.4867	53.7696	47.643	107.452	116.212	125.661	47.2685	34.1812	29.685	35.1219	117.732	28.1892	49.0623	35.6884	35.7354	32.195	28.3519	110.559	115.458	93.0413	79.0526	81.0856	10.9992	12.0433	7.54129	38.0829	36.1375	48.7916	114.707	149.591	113.816	16.1803	17.3576	13.6596	35.465	26.233	35.581	142.377	156.849
OPB40048	conserved hypothetical protein	5.92602	7.42116	6.17741	16.1567	15.1458	12.8355	7.78032	11.0243	7.69466	12.0632	8.96485	11.3738	13.9666	12.5889	12.3074	14.8143	11.5712	15.7123	9.96393	13.8617	7.47617	9.90246	10.2119	11.2923	12.9566	10.9012	17.8996	20.8488	9.83398	9.37158	11.6866	16.7291	18.6168	12.1727	8.9184	7.86529	12.7789	7.28276	9.58308	9.65948	16.3623	13.6195	18.5566	6.65875	8.84423	7.89815	10.9871	11.2512
OPB40049	\N	35.7761	37.8313	31.9591	53.9892	51.1638	45.8047	73.4341	66.0847	66.1088	63.9111	59.5125	66.9279	67.0846	60.3985	65.2192	48.9047	48.2114	47.9896	45.9763	89.4002	86.3325	52.388	55.8181	38.8985	37.774	40.3759	75.4464	71.1284	59.4031	64.3931	55.5828	71.1976	76.6017	67.9815	79.1676	72.2212	78.5385	92.0007	84.9818	93.5247	67.961	71.0422	68.4421	56.5222	60.1724	52.6573	84.533	93.0595
OPB40050	hypothetical protein	4.76435	4.74749	3.16282	6.22131	5.29353	10.1736	7.33793	4.05557	5.83442	7.54377	7.05618	9.64643	6.14146	5.68009	3.28805	3.46927	4.86812	8.01145	4.12189	8.47164	2.72909	5.46097	6.69159	6.13648	5.17464	2.72096	6.73423	7.97264	7.77173	5.56612	5.89676	10.5008	6.57453	6.07594	4.13497	2.02076	3.01001	1.95804	4.35861	5.21555	7.71869	4.17681	4.62853	4.60294	2.21086	3.11928	5.73216	4.47929
OPB39934	hypothetical protein	623.667	590.095	477.534	1579.43	1379.33	1521.59	905.634	871.027	966.167	1850.89	1332.59	1576.59	1600.6	1406.93	1375.19	130.98	121.316	109.751	1844.51	29.3124	2687.14	729.092	788.334	147.776	138.296	143.528	21.3569	26.4798	137.456	249.248	178.018	1386.47	334.843	884.512	2622.97	2102.28	1933.6	598.901	504.954	489.385	376.408	515.793	314.584	1654.31	753.801	2038.75	82.363	111.283
OPB40051	Grg1 Glucose repressible protein	1081.22	1530.55	723.29	1933.57	1909.84	2045.56	13670.8	8975.1	23745.3	106670	88517.2	107319	2114.9	1114.03	1859.79	25848.4	18000.7	15410	5594.63	123344	14855.2	7778.49	2952.28	24215.7	27981.2	21569.9	63318.4	49280.9	1608.51	2826.29	2539.92	4413.33	17446.9	4836.68	40667.1	34887.5	32644.3	81180.5	53198.5	43732	15820.1	8977.13	14743.7	40255.7	60243.2	47504.3	46572.6	51729
OPB40052	conserved hypothetical protein	0.618771	0.381974	0.339148	0.449167	0.289501	0.129711	0.487804	0.348705	0.270133	1.63099	1.21094	0.848222	1.07117	0.43807	0.227569	0.112157	0.467763	0.586587	0.334788	0.636461	0.101519	0.587685	0.339508	0.0635617	0.262184	0.153568	0.531372	0.591812	1.00497	0.995194	0.861234	0	0.305967	0.457341	0	0.368827	0	0.454083	0.294361	0	0.182803	0.19657	0.0930182	0.496435	0.442255	0.186957	0.440929	0.252654
OPB40053	hypothetical protein	48.3907	51.8222	87.2128	59.131	61.3595	54.1989	40.0336	54.8392	44.3306	64.2502	53.7222	48.1458	53.043	61.1174	55.3428	45.1145	51.2237	48.1329	47.9318	41.2645	52.0656	58.6584	62.2291	85.2459	75.1985	81.9132	35.0786	33.3309	62.3114	66.7425	57.0465	44.0917	67.5232	41.5342	82.5939	83.2434	84.3645	180.088	150.398	165.655	38.0378	44.8875	35.693	41.8534	60.8552	57.7557	63.334	65.1969
OPB40054	hypothetical protein	24.6749	30.7789	33.7753	18.8435	23.1707	18.931	20.879	21.5542	15.5316	11.522	12.8277	14.3985	38.6941	26.0935	24.4707	21.5468	21.6831	23.0651	26.0677	25.4017	28.2881	32.1546	32.2296	20.3391	18.6885	20.6905	25.6943	24.6116	23.4634	28.0739	23.2509	5.9997	8.85509	7.85944	8.53379	8.84401	8.90326	8.9709	11.3618	14.5549	9.84848	14.3173	9.62441	10.2207	12.1155	8.19408	15.7636	15.9596
OPB40055	Transcriptional regulator PacG/VIB-1	70.547	71.754	84.1288	66.3191	72.4504	73.1628	42.3548	32.9264	42.9413	19.302	29.1164	21.0326	70.4456	96.1165	88.3848	63.1509	54.6217	67.179	150.597	19.0078	57.5667	108.217	107.961	114.432	115.524	111.492	60.6628	59.5329	31.1699	24.4033	26.2301	33.1855	38.4699	33.9059	14.4834	19.4607	24.5068	14.1023	23.4449	21.5445	30.402	20.1855	26.5593	32.2041	20.7138	29.0321	50.5991	44.954
OPB40056	hypothetical protein	1.50079	1.90425	0.546366	0.606549	1.22593	1.91839	0.875479	1.16839	0.983679	0.827001	0.541788	1.43543	1.85447	1.58586	0.611506	1.38613	1.67987	2.18026	0.444805	1.87043	1.09732	0.944302	0.924876	1.02363	1.1439	0.13719	3.172	3.22365	2.24062	2.63239	2.54878	0.914033	0.817082	1.47057	1.11349	0.980955	4.05622	2.18798	2.9379	3.79388	0.743766	1.04138	1.49417	1.68093	3.26696	2.5133	6.66106	2.68541
OPB40057	hypothetical protein	8.15804	9.64033	8.61305	10.0093	8.12177	8.16021	8.42431	4.69098	6.61112	8.80115	10.8	11.9085	9.41118	10.2128	9.84056	15.3019	13.5051	13.9006	8.00465	17.1951	6.29412	10.859	12.4905	12.5836	11.5256	10.9333	16.9248	16.8774	9.15699	8.78556	8.09024	6.78048	6.37136	5.58209	5.48069	5.46749	5.47068	5.8244	6.2579	5.12102	6.47002	5.25084	5.88449	7.20917	8.03036	7.15051	10.5634	10.9297
OPB40058	hypothetical protein	377.507	376.457	833.787	153.029	161.292	141.842	228.141	336.979	312.017	85.6481	84.2253	56.8522	294.104	272.489	284.493	29.7355	35.6237	23.8149	198.657	51.5645	626.803	173.302	168.472	48.5576	54.9836	46.0125	38.2877	38.3176	811.929	681.303	714.495	577.509	377.802	568.984	628.929	650.192	550.581	173.925	185.97	172.891	465.289	615.829	488.316	561.926	376.873	678.864	134.601	126.879
OPB40059	Threonine/serine dehydratases	23.8916	25.9602	28.6559	17.7389	20.6673	17.5201	17.9955	23.6779	21.6938	10.81	9.86742	8.33463	13.7911	18.6816	16.6244	20.1076	17.4139	22.8897	11.0661	30.0428	16.5403	19.2821	22.2273	10.938	14.1741	13.8021	25.8239	23.7231	79.1189	65.4349	83.9822	14.5538	10.7387	19.8351	1.89716	3.82667	2.1741	3.21707	2.43467	1.14898	16.1822	10.8732	14.7122	5.12311	5.19129	3.65945	2.79399	3.14396
OPB40060	hypothetical protein	17.5226	19.3684	18.9211	28.5702	31.1461	35.3453	69.809	49.2641	69.7094	20.0297	22.4947	23.1872	19.625	13.5918	15.1187	38.636	29.5719	37.5605	18.4315	19.9226	40.8056	18.762	20.2622	37.8117	40.0092	40.3761	15.7516	14.0048	17.9883	18.8341	17.8732	32.7494	21.9477	29.3143	16.4863	17.3396	16.1233	17.578	20.5672	17.7888	25.6153	22.9773	24.6596	28.8745	19.151	26.7824	32.2653	35.512
OPB39935	hypothetical protein	4.90303	5.00094	7.32072	5.37636	4.50739	5.80039	5.13294	3.66092	4.29605	5.53531	6.28377	5.56009	7.26277	6.54349	6.68089	11.6851	10.6089	10.3601	6.23602	14.569	4.25227	8.05713	7.94962	13.7217	14.7774	12.8751	14.0454	13.51	7.88894	7.84104	7.0264	4.83983	5.01852	3.41943	3.66102	3.75394	2.86289	9.45502	8.71377	7.26633	5.21064	6.28321	5.19607	9.13316	11.0644	7.92975	15.1919	14.7089
OPB40061	hypothetical protein	6.59495	2.09038	5.01581	6.0874	7.68967	9.72082	4.92113	3.82253	7.67056	6.39506	2.98012	1.67632	3.4768	10.6258	7.90927	4.01444	6.30966	5.16358	3.4334	17.4039	7.89979	5.97008	2.26271	5.63768	6.16805	2.24323	13.6814	13.4636	8.44647	5.64045	9.0653	0	6.51642	11.9936	3.94629	3.39174	1.41722	10.5178	3.05421	11.7279	4.39952	1.31355	18.8543	3.94518	9.86476	2.79827	6.23504	2.76261
OPB40062	serine family amino acid catabolism related protein	0.131823	0.272879	0.576593	12.0984	8.6526	9.93358	0	0	0	0.435337	1.92982	1.35955	6.8429	8.91011	10.0001	32.7861	31.6558	25.3572	0.706547	594.231	0.650002	10.8468	12.9673	12.5595	11.9346	8.47482	195.711	194.101	0.443884	0.199415	0.091636	6.79797	12.7956	5.04716	5.592	6.4905	7.51045	36.1487	29.0736	29.7171	10.1693	9.52138	11.4431	2.91838	11.5167	7.1581	15.9938	27.3001
OPB40063	DNA polymerase III (delta) subunit Pol31	4.38333	3.14622	3.23435	8.8254	6.73743	7.78494	9.88764	8.04125	8.63378	9.7436	7.91571	9.97509	4.94769	6.53681	5.01853	7.73224	8.0025	8.19444	5.64575	6.10575	5.16361	4.96766	5.14139	6.94086	4.86326	5.7445	6.02761	5.4475	2.57344	3.26452	2.5186	6.01746	7.16469	7.03015	6.61653	3.95919	4.67211	4.04644	1.9189	2.72593	6.2061	5.56939	6.57549	5.74315	5.27281	3.74006	2.69746	2.94372
OPB40064	ABC transporter superfamily?!	200.271	213.405	166.905	848.55	820.756	758.519	356.51	582.243	484.937	252.893	184.915	199.668	903.354	865.664	826.313	145.87	128.429	153.729	430.026	66.2744	773.84	505.062	657.02	161.784	179.108	157.537	38.6615	39.493	44.369	35.927	41.2699	1405.42	671.194	1084.57	701.756	678.442	641.789	125.108	107.977	122.38	618.91	795.133	607.613	454.252	305.279	582.696	45.7719	52.9125
OPB40065	hypothetical protein	0.789081	1.67649	0.519164	1.95668	1.2326	2.15078	1.79725	1.48298	1.2234	1.21291	1.02985	1.08124	2.14671	1.30265	1.67717	2.47504	1.72334	2.77323	1.06868	1.90744	0.51772	1.0498	1.61483	1.62171	1.87041	1.52391	2.2574	1.32785	0.890562	0.645703	0.475992	2.26964	1.56199	1.55604	0.827924	1.25572	0.77742	1.16073	0.501064	0.796767	2.6405	1.67373	1.02865	0.843716	0.47012	0.953857	1.12674	0.559171
OPB40066	hypothetical protein	0.373897	0.539152	0.491616	1.22168	1.2567	1.4888	0.294721	0.105284	0	1.84867	1.34084	1.92315	0.739669	0.618215	1.19133	1.96993	2.00982	1.86156	0.100973	1.57413	0.245457	0.922579	0.739519	1.99621	2.03079	1.97827	2.24948	1.91525	0.15168	0	0.15609	0.279104	0.277013	0	0.671199	1.03835	0.612456	1.27647	1.15437	1.74065	0	0.355577	0.336968	0.75041	0.534259	0.903502	1.44941	1.15825
OPB40067	Rap-RAN GTPase activating protein tuberin	10.3668	11.4073	14.2188	4.58828	5.50357	5.30876	13.011	5.03572	14.1715	10.0136	11.1056	9.76228	10.9195	9.78471	9.8773	12.8203	12.4179	11.8745	10.3385	11.0471	7.74642	11.8222	10.0876	15.1149	15.8943	13.6213	14.1598	14.2246	11.8155	12.2269	12.2491	5.09639	4.75672	6.04397	6.73483	6.76683	4.3342	10.2416	10.6829	9.31119	8.70571	9.12531	7.3244	14.5047	14.7973	14.8998	17.2409	19.0363
OPB40068	importin ? KapE	13.6613	11.0101	12.3505	14.4318	10.1113	15.0063	15.8978	11.4653	12.7894	10.9928	14.2639	11.6267	13.1198	16.5871	14.9799	18.2867	14.746	17.6233	16.1045	19.0088	9.32283	17.3126	12.9918	15.1447	14.5138	14.6031	19.4683	19.5293	14.5371	14.4407	15.9665	9.62458	8.7924	8.47235	3.00674	4.6389	3.45181	5.16363	5.73464	6.1701	10.5255	9.37127	11.0881	7.49213	6.75534	6.92154	13.2658	13.2555
OPB40069	hypothetical protein	8.92251	8.10345	23.5418	6.86766	10.5953	7.67514	24.2553	23.0609	29.3698	25.4443	27.5975	19.4008	15.37	26.7189	23.0084	24.425	22.225	21.6198	30.7979	9.37365	11.3071	33.7809	28.765	28.7609	30.4003	25.6571	13.4483	13.0821	21.6544	16.0716	16.6584	5.52909	4.33603	7.00419	26.8188	45.4833	31.5951	55.8487	60.1588	54.6957	8.99849	8.4062	8.41798	74.5455	37.494	50.5712	64.9407	64.7766
OPB40070	conserved hypothetical protein	48.8182	51.4339	49.9008	40.5568	34.2708	40.4521	36.8462	34.4829	33.1789	30.5848	30.9514	30.104	48.4582	55.2869	51.9829	52.3303	52.6946	51.0891	52.2573	43.4974	52.7089	51.5525	56.3555	58.7545	60.1361	56.1312	41.3163	38.0013	36.651	35.755	38.495	13.3199	14.5501	9.84481	16.9152	16.5197	16.1909	25.1064	22.8123	22.3602	16.3181	18.6542	18.3359	26.7509	23.4807	21.2855	27.6175	26.6332
OPB39936	conserved hypothetical protein	14.6274	13.8015	10.8526	0.354912	1.78366	1.63083	1.27957	3.00203	0.577336	0.645435	0.633004	2.68959	2.89139	2.78781	5.71719	3.07809	2.94669	3.94416	3.10968	3.3251	13.1646	2.38891	2.60374	4.98303	4.52982	2.88391	6.58883	6.3474	23.0163	15.9012	17.0654	2.1244	1.6683	3.72086	1.73213	1.90546	3.78362	1.61768	2.73973	3.11057	2.90474	2.72789	1.74447	1.18123	0.694118	0	4.54942	4.84995
OPB40071	Dynamin-like GTPase Vps1	87.1153	87.8441	110.186	147.9	145.345	151.316	128.983	102.408	109.882	130.994	153.859	146.904	124.33	136.64	127.998	211.048	200.335	175.048	117.885	94.4389	85.8808	147.343	163.081	226.149	221.145	215.845	89.3653	92.8218	58.8751	71.0479	69.7526	28.5291	29.0674	28.9848	28.116	31.0118	27.9111	28.7272	38.6708	30.6281	40.1292	38.9217	39.2496	69.6919	68.9947	66.5917	57.7891	47.3148
OPB40072	hypothetical protein	3.14022	4.02661	2.01461	7.96621	8.54359	7.48347	2.41754	1.67414	1.26804	11.077	10.2248	10.4122	8.16509	9.22968	7.15915	13.854	12.7303	12.3348	8.2966	24.6681	3.02378	6.97389	8.23815	9.32681	9.40859	9.20417	16.8818	20.1825	5.18606	3.78333	5.72289	14.2365	13.9985	11.0167	10.4173	7.91398	11.4869	9.82267	7.29996	7.49847	8.98293	6.65667	8.76445	6.9658	4.25055	7.51715	14.3824	14.4995
OPB40073	conserved hypothetical protein	0.0739504	0.152325	0.16206	0.201353	0.138105	0.232471	0	0.208243	0.215556	0.24375	0.241095	0.126784	0	0.0873323	0.181254	0.470159	0.496887	0.219152	0.0998648	0.253422	0.121365	0.210553	0.0812509	0	0.439269	0.427967	0.317775	0.38526	0.350017	0.169543	0.154362	0	0.456603	0.109243	0.331903	0	0.242289	0.270551	0.702576	0.40511	0.218634	0.117228	0	1.03888	0.264175	0	0.238932	0.241167
OPB40074	MFS permease	0.345972	0.569882	0.530819	44.5215	66.1523	44.0159	4.4545	7.60101	4.63613	3.19253	2.93317	4.26978	71.9529	90.1836	62.2503	4.0815	4.5913	4.9207	58.9998	3.93024	1.93028	114.102	137.159	9.23757	9.50708	9.38417	5.26125	4.92927	0.23401	0.423398	0.144445	19.2653	14.874	16.8702	57.6326	38.7337	40.0345	63.1069	43.7414	46.7745	9.81662	9.98949	12.1645	34.2922	28.9249	44.7327	6.44499	9.59655
OPB40075	hypothetical protein, only in fungi	3.50619	3.43831	3.18462	41.3012	41.6794	32.8791	8.76208	19.1334	11.4832	2.81982	4.04091	3.66726	49.9031	53.3673	59.5084	8.09451	7.39757	5.2731	29.172	6.73711	9.2657	45.0945	49.6693	6.58239	7.84746	8.69087	7.42861	7.2672	2.4844	3.65223	3.68842	32.4752	13.5037	27.1437	23.0054	22.5309	17.3494	31.4077	22.0076	22.7718	14.4216	15.6953	16.3022	20.0915	18.9338	27.8906	8.65523	12.3215
OPB40076	hypothetical protein	34.7555	35.5643	27.1424	8.29172	10.1953	10.0461	10.6033	10.8506	15.4337	11.9744	14.8554	10.0508	16.7791	23.0111	26.9293	5.6769	5.60109	4.44454	14.926	7.77743	16.535	10.0806	9.42754	8.7566	10.577	10.1354	11.3965	10.9201	24.6136	25.8249	24.8982	10.813	15.8365	9.14065	44.474	48.4887	32.2452	23.87	21.7069	24.0994	16.1307	13.0777	14.5504	29.1832	19.413	28.2511	23.4602	20.5837
OPB40077	conserved hypothetical protein	118.051	127.982	334.214	33.3895	36.2218	27.2692	66.1016	108.866	113.735	51.9428	113.437	56.2309	54.7553	41.1726	43.1238	16.2684	17.8592	9.86122	34.9361	56.316	42.399	35.1264	34.0592	39.3336	38.0266	36.7326	69.2406	66.4838	84.0286	79.7605	84.4326	37.8338	28.0034	30.4042	99.5223	111.87	101.681	113.384	116.455	116.206	24.0765	25.5171	25.4383	62.2921	43.3158	79.7402	80.786	91.5004
OPB40078	amino acid permease PotE	81.8901	84.1133	45.0273	50.6758	45.1114	52.3437	244.31	254.808	273.11	42.9427	40.5317	32.1643	111.284	104.361	107.381	5.27446	6.00255	6.04506	106.558	4.08182	108.984	54.1196	61.8401	8.63721	7.32847	8.24716	3.48705	3.68427	13.5402	11.0931	11.4992	134.771	63.89	111.841	217.339	229.051	183.533	57.4617	58.7008	47.4034	89.8028	109.035	85.7686	260.72	135.23	299.75	23.3773	25.551
OPB40079	NADP-specific glutamate dehydrogenase OS=Gibberella fujikuroi GN=GDH2 PE=3 SV=1	198.019	211.829	150.767	0.577557	1.18452	0.571156	45.5985	65.8385	28.8024	2.39766	2.51676	2.49473	1.34818	2.14899	0.89054	0.662313	0.992159	1.29333	28.8962	0.0889159	51.1784	3.61873	4.90102	3.54335	3.78582	2.17686	2.54108	2.83515	45.6628	119.23	45.0712	3.54813	6.61133	4.29192	1.01815	8.8151	3.12049	0.331122	2.04639	1.73502	4.03433	7.18281	3.40905	10.0392	10.8697	3.29277	1.58002	0.73922
OPB40080	DNA polymerase delta, catalytic subunit	18.1652	19.9195	28.0142	4.83795	5.26384	5.76684	6.45252	4.57194	7.54527	11.3123	13.5726	14.2267	6.80054	6.43624	6.46528	5.78383	5.49917	6.10341	6.35594	5.93879	11	6.35265	6.33838	5.823	6.22051	6.04744	4.9796	3.96892	16.3572	17.8662	12.807	4.68794	4.62427	5.91207	4.34938	3.85101	3.28558	5.24104	4.6484	5.11824	6.08084	6.05991	5.02788	5.96545	6.55603	6.33318	4.39427	5.09851
OPB39937	hypothetical protein	5.71441	5.57858	5.45879	7.54855	10.9062	7.39867	6.68631	4.82011	7.14403	12.3409	10.3198	11.5939	5.26592	5.41026	5.08893	6.83097	3.92628	6.2867	3.91278	7.62019	5.97264	4.52777	3.4352	4.26219	5.1308	3.77352	7.33629	5.84391	6.37967	4.97557	5.63603	3.4666	6.91032	3.98406	4.88338	3.28548	7.29478	6.03826	6.88505	7.20268	5.38551	3.44169	3.89437	3.54996	1.11244	0.940882	5.20465	3.62777
OPB40081	hypothetical protein	130.181	121.973	437.944	33.4145	36.1078	33.626	83.4936	88.5801	85.1142	84.9248	81.9205	74.8618	51.2526	56.498	51.2771	42.1866	40.101	36.6029	56.4752	49.1657	116.198	67.8408	62.3423	58.1392	57.5009	54.1576	45.7467	45.9063	232.88	268.118	247.308	35.7851	45.7321	36.2449	57.8742	37.8973	47.9106	100.896	88.9738	88.2313	66.7631	71.144	68.3924	63.0017	52.5388	55.3549	54.5376	55.438
OPB40082	hypothetical protein	72.497	91.0948	97.1173	19.8577	10.9594	13.97	27.541	35.2064	26.8666	15.6818	14.6157	10.7033	22.8138	32.7752	27.7646	21.5234	19.7598	22.7498	27.3271	24.7257	28.7696	22.6568	23.3923	23.1902	26.6986	25.9762	21.2705	26.9672	96.115	131.965	118.247	17.7536	28.8191	27.9407	24.5896	21.5095	14.3892	37.6103	37.4512	45.8244	28.9136	33.4554	27.8083	22.1365	33.3699	30.4621	34.4882	28.1602
OPB40083	Zn2Cys6 transcriptional regulator	5.41565	6.22953	12.7587	6.5185	6.02956	4.89035	3.87518	4.15666	5.61222	9.2726	7.96004	9.82747	5.1719	5.37474	5.0627	5.67731	4.81932	4.54196	12.1984	6.35794	6.42062	5.09518	5.29121	6.77701	5.67474	5.01472	7.89277	8.16654	10.6743	8.2255	6.82966	12.8717	10.6132	10.8639	5.54511	6.93214	5.98649	15.6397	15.9584	13.0647	12.5081	12.0254	12.7424	7.95533	6.42093	7.29178	3.72307	7.53996
OPB40084	TUL1 Golgi-localized RING-finger ubiquitin ligase (E3)	16.0159	14.7354	17.0851	6.42547	8.3427	8.5811	15.3228	11.8509	13.7352	18.7628	21.1823	20.0389	12.7327	12.7556	12.2505	13.7137	15.0432	14.7738	9.78424	21.3085	15.0805	13.3452	15.2298	12.1214	11.9081	13.0799	18.1158	17.5001	18.0965	15.247	16.7848	5.37573	7.40889	4.88289	8.9102	8.67442	11.5709	15.1337	13.3201	15.1183	7.98552	9.81354	6.75429	12.4327	11.7996	9.97465	18.6818	19.0539
OPB40085	heat shock factor binding protein	25.4124	46.4519	25.6836	55.7652	10.8383	17.9786	23.7441	54.1181	37.8991	81.8666	25.3725	48.3471	31.2464	11.9411	61.3738	67.0827	21.6887	48.8222	93.7075	23.4332	15.0075	14.8849	26.381	70.2452	72.3853	53.1841	82.1231	56.322	36.8897	38.6226	23.5077	47.0176	17.6019	55.7816	49.0708	0	59.3784	23.6991	38.466	53.0076	29.3716	28.6081	34.9823	0	0	77.0636	17.5035	30.4397
OPB40086	Protein disulfide isomerase TigA	106.843	109.11	94.9938	176.702	153.507	176.195	50.3646	42.3323	58.8384	198.17	151.583	215.266	107.918	122.913	119.84	114.3	113.421	186.976	95.1266	170.884	87.4827	96.5049	100.055	63.4845	77.004	73.1892	151.488	142.249	119.949	149.531	149.981	137.95	164.387	134.276	44.7273	45.8172	56.113	58.6269	70.2066	68.2283	129.071	108.328	123.105	33.301	36.5424	24.4411	77.1738	78.5693
OPB40087	conserved hypothetical protein	176.432	392.735	215.664	638.694	331.436	435.138	991.332	656.33	980.642	200.338	150.467	313.38	186.318	180.247	123.36	189.462	86.6381	160.646	212.147	52.7098	180.279	235.403	82.0537	53.5841	273.82	79.8301	202.671	88.0838	286.614	173.391	326.339	512.534	509.126	1355.86	316.952	264.253	609.734	733.413	788.923	483.543	444.211	266.245	333.545	252.874	425.076	194.034	238.412	296.134
OPB40088	Elongation factor Tu, mitochondrial OS=Saccharomyces cerevisiae (strain ATCC 204508 / S288c) GN=TUF1 PE=1 SV=1	1086.37	1128.83	809.017	266.745	194.429	269.799	424.967	590.393	526.486	283.222	289.255	204.494	467.71	556.067	557.78	343.066	355.895	368.386	914.096	117.053	1117.83	475.67	480.121	435.088	447.943	437.384	196.033	189.517	1155.55	1240.08	1359.54	533.492	507.669	627.302	466.547	518.577	397.234	236.898	259.893	239.542	882.289	742.886	857.196	658.805	624.893	595.835	375.693	347.35
OPB40089	hypothetical protein	41.1402	38.6483	53.8872	13.4629	13.3234	11.2607	53.2887	56.2825	89.9135	106.896	106.587	83.003	21.901	13.1183	12.0864	32.7832	43.2032	53.9521	97.0565	23.6055	120.516	21.7258	15.3121	14.4738	15.3128	16.5145	33.1504	31.2469	36.2845	27.3648	22.7695	14.9215	13.4829	17.5689	40.5039	34.5209	46.4118	44.7174	57.6966	63.1069	19.6388	19.4411	17.1754	24.7694	34.4264	28.5502	56.2797	58.9307
OPB40090	hypothetical protein	28.6474	27.914	51.1006	26.3262	27.5303	28.9816	41.8427	28.7904	41.7665	71.3669	80.3452	69.3235	28.0514	30.0429	33.5416	53.3352	54.3753	52.1342	54.6347	66.2419	86.1004	40.9809	39.653	43.5702	43.225	41.2216	47.7517	47.3677	24.0531	23.8592	20.0304	12.0856	9.623	12.6185	11.9108	12.383	11.5321	12.2348	14.2715	11.8305	12.1465	13.7898	14.668	18.0121	15.471	21.2042	17.2411	15.3402
OPB39938	actin filament-coating protein tropomyosin, putative	236.046	241.585	165.653	1251.01	1263.07	1110.62	254.424	289.883	307.677	364.486	221.576	281.405	470.819	512.169	505.704	561.413	543.63	642.379	391.349	288.827	324.922	387.109	457.167	349.196	361.715	359.091	317.45	307.602	163.194	191.999	196.978	394.091	428.514	356.525	204.129	190.566	247.409	149.025	198.219	216.33	256.098	234.84	249.975	72.6166	73.6209	92.0242	137.384	135.006
OPB40091	hypothetical protein	176.214	178.795	150.816	253.716	238.334	243.595	396.914	469.42	383.508	122.44	106.301	96.0135	110.439	159.291	130.06	73.9098	66.04	73.7931	142.546	41.5235	135.38	183.807	173.588	110.31	110.98	121.696	96.9482	94.9723	163.677	144.109	179.264	658.909	388.319	859.637	462.076	572.323	548.406	406.028	495.35	426.291	454.14	369.365	430.07	360.78	351.096	260.205	560.845	524.518
OPB40092	Flavin-containing monooxygenase Fmo1	96.2627	94.0924	66.45	57.504	53.1596	50.3774	89.3183	96.2839	114.097	156.438	137.329	148.275	94.6129	87.6019	86.0465	22.6705	21.4238	13.2852	90.1616	34.6205	196.516	63.5865	61.624	46.7865	44.1579	40.0871	13.5276	11.657	56.7081	88.9797	71.7016	71.6995	109.923	63.3575	450.511	340.384	381.515	472.281	413.28	458.184	82.1043	101.299	84.597	214.593	122.021	279.503	102.932	120.02
OPB40093	hypothetical protein	0	0	0	0	0.853384	0.73584	0	0	0	0	0	0.811167	0	0.280559	0.286548	0	0.39419	0.279714	0	0.571079	0	0	0.524745	0.23966	0.405895	0.385066	0.611929	0.801002	0.15705	0	0.162994	0.422564	0	0	0.519652	0	0	0.275716	0.5473	0.309146	2.45462	0.725307	0.698496	0	0.41742	0	0.587557	0.749627
OPB40094	hypothetical protein	0	0.181393	0	1.11165	0.801231	2.37362	0.458329	1.46754	0.773299	1.44365	0.850727	0.601439	1.94175	1.24614	2.13393	2.42253	1.90553	2.17972	0	3.74559	0.287314	0.658888	1.55079	2.14309	1.79829	1.72314	5.66448	5.62092	0	0.524308	0	6.36928	7.69501	4.87416	1.55354	2.3944	2.26331	1.45526	3.68817	2.56558	7.53218	5.98981	5.21269	1.05649	1.86549	2.10501	1.32645	2.38765
OPB40095	hypothetical protein	0.2744	0.537277	0.383332	0.180941	0.399384	0.156998	0.262304	0.176057	0.361324	0.902997	0.611069	0.725457	0.185119	0.411006	0.275513	0.381814	0.335311	0.546272	0.101734	1.07687	0.367991	0.18996	0.190898	0.205289	0.210529	0.351511	0.769349	0.860371	0.473892	1.40399	0.885889	0.28259	0.525929	0.258646	0.168671	0.24898	0.369779	0.369423	0.238395	0.311306	0.147058	0.239203	0.225525	0.149831	0.31237	0.980628	0.211695	0.327577
OPB40096	hypothetical protein	2.71173	2.29872	3.09405	1.27765	1.60974	1.72471	3.59246	1.44695	2.59675	11.3817	12.5548	14.1337	2.16559	1.60783	1.8868	3.59268	2.92398	3.23484	2.52656	5.32181	1.92472	3.04936	2.52011	3.73452	3.33243	2.95624	4.69092	4.66292	2.85461	3.97	3.40503	2.86472	3.25815	2.43576	2.45516	2.47327	2.99049	2.08354	2.11799	1.77805	2.67426	2.25357	1.76992	3.07743	2.71225	3.55148	2.49687	3.13841
OPB40097	malic enzyme	1395.7	1376.29	1195.53	821.005	729.125	790.042	1972.23	1458.14	2096.01	2359.67	2147.71	1794.44	1456.41	967.349	1120.9	108.967	137.114	111.239	1809.09	35.4512	1591.26	914.709	988.8	101.378	94.6264	91.8657	31.8642	33.6762	433.662	356.332	391.682	540.239	231.636	396.311	1058	1312.88	948.095	169.534	184.538	175.737	334.942	387.651	329.747	938.817	570.286	1179.19	130.427	131.104
OPB40098	Zn2Cys6 transcriptional regulator	37.9725	36.9742	61.0996	19.9256	36.0891	19.1596	36.709	21.2077	28.1086	56.2913	64.1665	50.051	27.0124	33.458	23.2885	42.9792	40.014	24.1519	22.5033	50.4896	20.6641	38.3847	37.9509	62.2678	64.9263	59.1364	56.4879	55.2563	54.6817	50.1399	50.5001	32.7021	26.7884	43.2634	35.5434	45.0975	36.875	92.5608	70.4563	67.3295	47.0985	51.1427	44.6995	110.514	101.988	117.321	74.6203	78.2143
OPB40099	hypothetical protein	43.7686	43.0448	34.9276	78.864	101.735	80.8599	228.508	175.418	205.152	349.725	383.654	337.874	72.7152	53.0933	49.4224	104.373	112.641	111.176	91.9722	48.548	99.7267	75.0984	75.2795	78.3304	74.744	73.7655	30.5707	30.0078	16.0026	13.5459	13.3574	19.9153	9.44524	17.3046	29.6018	25.4693	28.4545	18.9054	19.7623	17.519	14.6976	15.8627	14.7815	49.9026	32.6707	46.2606	18.6492	21.9864
OPB40100	tRNA (cytosine-5-)-methyltransferase NCL1	8.69334	9.10733	6.59451	6.49806	5.99337	6.36201	7.11246	7.32052	7.79017	28.1859	28.8976	17.2328	13.3192	12.3158	10.2572	15.8856	14.7882	15.1251	10.3639	11.8136	2.78028	14.1826	11.5712	16.1796	15.9723	16.1537	15.3228	14.773	9.80995	10.9853	9.81794	14.7618	17.5165	20.3752	38.1008	37.1863	35.5442	57.0742	48.6806	46.5006	24.3797	24.2588	24.9976	45.8232	34.6895	39.8188	62.0402	62.0785
OPB39939	hypothetical protein	10.9544	8.64936	12.197	6.20803	6.62436	8.13395	3.8312	1.699	3.62558	5.6483	10.2528	5.46712	6.31358	9.89318	3.86015	12.3129	11.8482	7.39486	4.17796	10.7691	3.61144	9.14816	5.44381	5.71147	10.528	11.1703	11.8462	13.8931	15.6178	14.083	14.0203	7.43148	7.10965	11.0457	14.5318	9.45635	12.9192	26.2394	26.3517	29.7382	6.54572	6.75666	9.045	9.85258	10.8135	9.52309	23.7104	20.3727
OPB40101	ribosome biogenesis GTPase Lsg1	13.1856	13.1338	15.8941	12.0179	13.8509	12.4451	7.52578	5.38028	10.2422	23.981	25.3004	17.2759	16.9685	19.2865	12.1424	24.1608	22.4013	20.3249	9.44503	23.9653	4.79618	27.1466	25.9866	27.9496	29.4696	27.9892	26.3572	26.723	22.2909	25.9192	28.8166	11.7322	11.8031	13.2309	28.1525	44.4663	47.9676	63.0092	65.7949	64.4561	15.3328	20.0983	18.2994	55.8791	51.1754	47.9537	61.8302	63.1637
OPB40102	low temperature viability protein	7.62608	6.19329	10.1289	11.2654	16.5361	7.02814	5.07475	6.5763	12.0459	24.1532	24.0092	14.3126	11.8156	13.4755	10.2103	19.1194	18.6149	14.355	7.93445	14.4193	3.33991	18.9794	17.4778	20.3365	23.6289	20.9014	22.9806	19.7582	16.2631	15.3872	14.1434	18.1033	18.0377	17.9977	56.223	64.3253	69.0834	105.563	97.9692	103.58	18.8209	20.0564	15.0947	41.6858	47.1804	45.1216	55.7281	61.5303
OPB40103	hypothetical protein	9.16152	8.89538	13.3323	4.55005	4.82238	5.5337	12.3123	7.73697	11.6311	11.9413	15.0871	12.8995	9.45325	9.99505	8.81089	11.5635	9.08034	9.29124	8.85008	14.8962	10.5877	9.99397	11.2545	10.9065	11.7075	11.3477	12.5012	11.414	12.4833	10.1969	10.5905	3.49772	4.30832	4.19284	4.05988	4.72569	3.85682	7.843	7.28518	5.95801	4.96876	6.33294	5.15702	7.6258	8.74663	6.77016	12.0264	12.9882
OPB40104	hypothetical protein	315.605	319.875	181.209	827.205	692.088	899.8	648.715	486.263	795.722	220.29	211.818	238.93	612.152	597.04	557.727	493.757	419.296	519.145	1206.05	119.261	967.678	511.895	593.588	381.303	456.502	451.558	47.6033	45.6876	13.5759	6.1955	6.8644	357.056	228.035	333.224	79.2329	77.5951	58.117	24.7453	26.5306	26.0401	144.954	157.719	158.356	165.917	216.95	203.061	20.5918	22.5939
OPB40105	Centromere/microtubule-binding protein cbf5 OS=Neosartorya fumigata (strain ATCC MYA-4609 / Af293 / CBS 101355 / FGSC A1100) GN=cbf5 PE=2 SV=1	22.8151	23.0881	22.8103	21.3134	22.6631	21.0344	16.5656	18.5647	25.1789	38.2959	40.153	24.3325	20.412	31.2746	23.4807	22.0384	20.6944	19.7727	19.4708	17.9455	15.2533	25.4189	22.171	26.7383	24.454	26.5318	27.3602	26.878	38.0661	35.1318	32.8988	48.6775	48.2167	58.3092	61.3902	76.2822	82.8232	103.279	93.7946	101.235	49.6974	45.0429	47.2052	59.3008	59.2584	50.361	90.4878	89.6497
OPB40106	DUF636 domain protein	2.40119	3.07316	1.45183	8.50907	5.06223	5.56902	3.84816	3.3478	5.57991	3.54018	3.02275	5.07545	7.24803	7.66663	7.15504	3.76483	4.25336	3.33952	2.10689	1.94366	2.20029	5.0062	3.58857	4.35071	4.85914	4.8037	3.36693	4.64677	13.5293	13.2045	13.1397	7.62587	12.6368	4.29026	5.29812	4.1337	6.84787	3.41996	2.78733	6.27297	11.1759	7.37752	12.6705	1.62162	3.78975	4.01224	3.15034	4.23994
OPB40107	hypothetical protein	0.346207	0.596381	0.378797	0.419317	0	0.362466	0.151547	0.162141	0.845389	0.380903	0.187829	0.39644	0	0	0	0	0	0	0.464925	0	0	0	0	0	0.196768	0	0	0	3.5013	4.20204	3.61091	0.426693	0.283992	1.36074	0	0	0	0	0	0	0.342061	0.908461	1.03738	1.39244	0	0.348264	0	0
OPB40108	conserved hypothetical protein	2.95379	0	0.790999	0.679263	0	0	0	0	0	0	0	0	0.909239	0	0	1.518	0.618379	0	0	1.05629	0	0	1.7387	1.48051	0	0	2.64996	3.28336	5.7354	5.05304	1.526	0	0.863213	0	0	0	0	2.33355	1.62719	0	1.13701	2.11346	5.32986	0	0	0	0.420539	0.55331
OPB40109	Adenylosuccinate synthetase OS=Neurospora crassa (strain ATCC 24698 / 74-OR23-1A / CBS 708.71 / DSM 1257 / FGSC 987) GN=NCU09789 PE=3 SV=1	59.4917	59.9612	58.5484	12.642	8.56498	11.0136	36.0428	56.1902	28.1191	9.91224	7.50278	8.76749	11.0193	11.9683	13.2464	13.4349	12.6162	12.4754	19.2727	10.5793	46.0549	9.30062	10.1511	12.8412	15.3429	13.0647	17.5031	14.4795	42.3836	67.8783	56.3526	21.1823	18.3863	28.2186	14.5753	14.4566	20.1228	18.4487	17.7855	22.6203	25.2097	14.0693	27.0354	15.8995	20.7346	13.3034	22.6587	20.0978
OPB40110	hypothetical protein	11.5336	9.22339	6.31396	3.92729	5.18543	3.62405	10.478	11.8953	13.9068	2.21925	1.72202	0.82473	4.03988	3.63791	3.88464	1.84051	3.47081	1.88111	2.19993	2.11545	8.52278	2.09524	1.90516	1.38041	2.28935	1.508	2.48165	1.58163	6.48885	4.97497	4.01107	4.81896	3.19844	4.82162	1.93739	2.66201	2.98431	1.0493	1.59377	1.04721	2.13411	1.66985	2.59513	2.12411	1.71557	2.61161	1.60746	1.95318
OPB39940	SSCRP	111.645	119.91	144.08	114.039	98.1418	104.054	77.0049	96.9126	79.812	101.46	85.722	98.6124	84.1771	88.4825	76.0594	97.3906	94.9173	100.09	110.435	123.36	109.178	75.0206	78.4363	93.5632	82.8419	94.5815	105.324	106.128	107.032	104.091	111.62	71.175	91.2292	62.3486	80.8989	76.1279	86.9433	91.6506	80.1192	74.9717	58.6417	63.6434	69.4644	46.4093	54.2974	47.2968	65.8848	67.82
OPB40111	conserved hypothetical protein	10.8126	11.7656	8.59313	5.87459	6.5389	4.62763	14.6049	15.9728	19.8703	1.38052	0.868805	0.78336	4.0483	4.76673	3.17258	3.94361	2.87791	4.15234	2.67276	1.11823	22.8703	2.60128	2.17571	2.57979	2.39135	3.39906	1.57081	1.81773	3.80942	3.49013	2.49002	4.26167	2.63236	3.48663	2.39182	3.32242	1.37181	0.556867	0.723239	0.521129	0.450307	1.44796	1.48673	1.834	0.815991	4.13989	1.37711	0.93094
OPB40112	hypothetical protein	80.258	92.5872	62.458	346.59	256.106	341.137	92.7334	100.112	88.0972	34.9029	30.336	37.9925	252.323	232.908	231.58	183.497	169.033	229.737	287.228	163.02	129.875	281.608	317.812	176.765	173.99	167.971	67.7805	63.9265	23.3699	14.6198	15.1932	312.459	207.547	272.642	15.0686	16.5884	15.6154	17.5015	14.5512	20.1808	161.402	152.449	161.042	19.2019	36.378	25.9082	14.1727	17.5945
OPB40113	conserved hypothetical protein	12.4949	13.2354	8.69653	63.1238	56.2564	55.8268	22.6714	20.123	22.1304	80.5586	70.3376	83.5309	39.2236	28.2116	29.3508	130.253	114.445	137.786	34.0608	43.713	10.9556	41.9353	47.6591	83.769	88.2791	92.3029	33.5839	31.3256	3.71105	2.73042	2.60923	20.1245	16.4759	13.5077	11.566	12.7216	15.0798	11.4412	12.9956	12.9182	10.7101	10.7113	11.3521	12.137	11.1679	9.44104	17.359	18.8337
OPB40114	Cytidylyltransferase	24.9322	20.6641	29.5336	16.3399	12.9544	16.7643	26.5632	33.5854	28.1559	26.2243	30.514	32.325	10.0029	9.81202	10.8859	26.2937	22.9697	22.2229	21.6065	22.0327	23.1687	17.4242	12.7443	27.0038	24.9744	23.848	20.9207	18.9281	32.0973	36.7852	34.5339	6.51489	8.13458	7.37863	6.48915	8.57666	6.82962	32.0937	27.3982	24.5129	6.25635	7.58889	7.01364	8.81057	6.63297	4.88073	14.7964	16.6969
OPB40115	hypothetical protein	37.8869	35.4906	34.717	13.6987	13.0694	17.3125	15.9392	8.23954	14.8885	2.42321	1.51889	1.60529	10.0577	13.9226	14.3634	2.81678	2.01621	3.00982	6.7913	3.51803	37.0577	15.8961	17.2543	6.83302	8.09126	7.1465	3.05003	2.76127	179.575	131.441	161.263	194.522	201.093	173.451	13.1035	13.9222	14.9814	7.2175	7.70819	7.02045	207.629	150.361	198.245	25.7771	61.8395	42.2551	16.7766	13.1635
OPB40116	Der1, and ER membrane protein involved in ER-associated protein degradation.	68.0352	70.973	61.3494	85.9985	66.9779	75.7009	42.5129	62.416	53.5627	108.777	83.2068	94.5933	72.9893	78.9736	72.8664	59.0451	54.3888	99.1711	77.2771	56.8233	44.8608	88.7274	89.6426	62.1408	68.6547	63.8895	58.9174	51.1132	71.3261	96.5805	96.8825	104.59	131.163	80.2871	77.8873	91.2839	73.3622	91.3245	78.3466	81.3946	110.665	117.072	108.272	56.5452	84.4541	76.3634	89.3494	88.7196
OPB40117	hypothetical protein	71.9295	66.1264	61.5987	39.0811	39.1324	48.5091	35.6739	31.5731	56.3462	65.8975	52.5374	69.0618	51.8146	61.563	65.1532	56.7459	56.0668	48.0959	92.3952	112.482	112.982	82.1904	30.5778	71.383	39.3689	34.1639	103.352	115.09	131.011	136.95	110.544	90.8211	181.299	133.598	120.118	93.9097	95.1241	374.728	395.016	378.418	117.382	110.5	122.673	60.502	129.35	95.4889	780.017	685.51
OPB40118	Replication factor C subunit 4 OS=Schizosaccharomyces pombe (strain 972 / ATCC 24843) GN=rfc4 PE=1 SV=1	4.41413	7.10131	4.96255	15.5956	10.4452	14.504	6.44026	11.8826	6.83277	7.8937	4.98788	4.21353	6.51686	6.53866	7.50318	4.94313	7.51594	5.31271	4.11254	5.27175	2.41782	3.71299	6.36354	4.27242	5.02163	4.75223	7.87557	6.1938	5.04032	4.08736	4.17714	6.78912	9.19734	10.8392	4.93163	7.49469	3.59634	8.57216	10.7131	10.1196	7.27202	4.62766	5.14135	1.97331	1.74944	1.47988	9.57033	8.73968
OPB40119	rRNA-processing protein FCF1	8.77624	12.2808	7.95239	5.33431	7.10583	6.10307	4.60185	4.88804	6.57725	16.0259	22.2327	15.7019	8.66835	9.12373	9.26525	11.614	15.4619	9.42297	4.60475	15.4703	1.93136	10.4136	8.54841	16.6803	11.9597	6.45558	21.0406	21.3134	20.654	25.1712	22.515	12.471	10.9896	8.54122	26.4055	25.4149	21.5275	73.8785	70.0831	80.5132	9.6438	17.4549	9.10268	21.9576	14.0134	8.7937	50.285	47.4915
OPB40120	Zn2Cys6 transcriptional regulator	7.92229	5.82998	8.15207	9.5821	8.80581	8.66476	4.11278	5.37759	2.91296	4.34856	4.86728	5.52735	8.28507	7.78276	6.23718	10.5239	8.46225	9.32631	6.22884	10.7127	4.89258	10.1332	10.2363	9.34827	10.8008	9.18986	11.5601	10.6246	7.81724	7.17036	7.76108	5.60067	8.59411	5.57024	10.4487	10.4137	10.122	14.3401	15.6112	15.0299	9.31114	8.17367	8.31396	14.8997	21.5919	10.7894	23.6649	20.003
OPB39923	ubiquitin-conjugating enzyme, putative	38.9353	44.0798	31.1854	38.2176	31.7092	37.1601	26.4711	26.9706	31.7508	43.0645	41.8492	46.1768	39.2968	49.3791	44.3841	31.0237	28.6508	43.8671	32.5317	31.4096	44.1348	42.3402	37.1225	28.2618	29.8884	32.1798	24.0568	20.2849	28.0564	22.2008	22.8518	28.4175	28.1512	22.8141	28.3411	30.4615	23.1719	20.5949	17.8798	19.7785	26.2724	26.6907	25.2689	22.8165	19.3463	17.7731	21.9849	17.6387
OPB39941	Protein trm-112 OS=Neurospora crassa (strain ATCC 24698 / 74-OR23-1A / CBS 708.71 / DSM 1257 / FGSC 987) GN=trm-112 PE=3 SV=1	17.3812	15.5821	15.209	18.1852	9.86908	16.3337	16.5091	11.8216	21.4717	25.3411	13.8093	8.38659	10.6978	16.6769	14.2549	29.5077	13.2305	15.3148	9.75096	28.9548	15.8445	12.2412	7.47932	15.0261	17.4529	8.82766	44.0799	35.277	24.9842	28.4393	27.7379	17.7525	18.4024	16.8719	20.055	24.5133	21.656	63.4528	71.0118	66.2246	26.84	8.98235	10.2372	21.3515	17.9755	16.4611	39.2583	34.1367
OPB40121	nitrogen metabolite repression regulator NmrA	46.9424	47.4884	80.6867	23.1359	20.4008	22.2921	21.1409	17.3597	24.939	32.2885	34.2328	27.9193	34.7104	53.7008	46.3318	25.1637	24.5554	31.2286	35.5463	47.4201	34.7922	47.6473	49.297	44.4994	46.1359	42.1016	38.7303	39.1764	43.423	31.3459	32.7162	31.0976	24.9206	29.2986	24.0456	19.4743	20.3257	49.5384	39.3225	37.8142	33.3402	36.9001	30.5932	26.9374	27.7759	21.3294	37.2065	37.5376
OPB40122	INO80 chromatin remodeling complex (Ies1), putative	42.3274	43.2995	52.8751	42.8905	45.0314	38.6689	51.1742	56.1463	53.7286	158.544	142.286	130.275	27.8396	29.1414	26.646	54.0615	52.8592	60.5382	46.7863	70.7625	45.7717	28.5307	31.4447	38.5614	33.9093	38.0041	41.7685	42.8788	54.4492	52.6355	57.0135	22.8361	36.7837	30.0369	42.7998	50.366	45.6822	57.9484	58.4795	60.2265	22.2968	24.8268	23.0227	31.7551	21.5676	27.7197	48.2003	44.1351
OPB40123	hypothetical protein	23.5307	16.5683	26.087	33.3728	31.4	28.0866	20.6671	26.9772	25.472	24.8251	26.4692	29.0517	24.952	26.6864	27.3904	28.6748	28.7727	31.179	21.4458	33.407	19.5172	22.3586	22.2395	25.3831	24.6771	22.0813	32.48	35.1874	27.8475	18.4639	24.8367	24.2717	26.7392	25.0289	24.704	24.6484	24.2882	20.0241	22.8003	29.8678	22.8901	23.9373	22.9393	14.5813	13.522	16.1901	25.0465	22.1743
OPB40124	hypothetical protein	34.5812	30.0046	45.1307	79.6228	69.0626	62.7948	34.4557	51.7954	38.9557	27.7652	22.4516	28.67	49.1587	51.0739	47.8245	50.5985	49.0043	56.1636	43.3787	44.8503	30.5575	40.7094	49.4261	39.0609	40.0647	43.25	47.3573	48.078	33.4954	34.3975	35.6282	38.7247	46.3328	44.8739	32.0293	29.3245	31.5781	13.7932	18.5283	21.746	41.379	31.5242	37.2207	15.9592	24.3668	21.4394	22.5839	24.863
OPB40125	hypothetical protein	3.57294	0.84091	3.87091	3.26454	4.21231	0.826437	2.07949	0	1.80964	1.98397	0.639475	2.07185	2.93882	2.87876	2.41104	1.9134	2.66303	3.08791	1.54115	6.7124	1.97103	2.58722	4.51092	3.62355	1.74742	2.58167	5.053	5.15312	5.25097	3.44158	3.57247	2.06775	0.953659	0.576309	5.19697	1.51349	4.39644	1.34748	3.17754	1.00576	1.19753	0.597417	2.33777	1.61902	0.702085	0	4.32924	6.20275
OPB40126	Vacuolar protein sorting-associated protein 68	206.679	240.465	335.77	215.725	219.08	172.779	223.955	286.941	277.175	223.431	238.057	213.747	175.112	200.445	172.429	127.985	128.762	127.107	167.792	247.549	282.939	162.182	164.187	174.667	166.748	171.87	198.153	195.849	264.304	224.735	267.115	130.867	193.901	145.866	184.58	175.375	218.606	438.745	394.584	386.905	132.684	154.275	123.375	105.904	122.1	120.969	196.039	203.811
OPB40127	hypothetical protein	38.7054	38.5476	73.2187	34.2131	32.4116	35.8502	35.5462	38.8308	42.7915	50.0526	64.8988	44.7473	48.3985	42.1514	35.5446	55.9549	52.6605	44.1695	53.7611	56.0628	43.2735	42.3409	37.2815	69.8446	74.7882	66.0001	53.0616	57.6621	76.4389	45.1906	58.3651	29.4421	36.5875	34.8793	46.3666	42.0705	41.7413	70.6685	70.1929	52.7976	45.9062	47.1592	54.4223	62.8771	50.7019	59.9688	75.9698	74.417
OPB40128	MRP-type ABC transporter	7.42754	7.32237	6.36458	2.95441	2.16661	3.21702	10.4556	4.90416	9.95902	22.9438	25.1996	28.2394	5.18601	4.45492	4.91043	10.9568	9.92361	7.92682	5.147	11.1782	7.5401	4.63006	5.00248	7.00007	6.83397	6.77266	10.6423	11.1626	18.1592	43.0123	37.3061	12.4432	21.7233	12.1736	4.15854	4.11377	3.23633	3.697	4.43693	4.48622	27.4357	30.0641	28.4865	10.505	11.6586	13.1142	8.08797	7.06054
OPB40129	hypothetical protein	27.1137	24.1423	22.1282	17.7906	19.8288	12.4499	16.3532	14.3618	13.7793	19.7904	19.7447	17.353	9.03968	13.3143	11.8972	16.5929	21.6121	14.7084	15.3361	24.6206	10.7343	10.6812	13.6821	11.0518	13.8807	16.6387	27.7352	26.5934	30.0223	23.8162	37.9884	19.8399	40.1584	31.7018	28.7052	25.7168	23.4764	56.1848	43.7265	46.3473	17.4468	19.1469	15.689	16.4834	21.6611	13.0467	25.2537	29.9296
OPB40130	conserved hypothetical protein	13.6523	12.9897	29.1529	30.8773	42.2728	24.0548	15.3548	22.1059	14.7221	40.6624	30.3842	33.6199	17.8303	13.4744	15.2458	15.0283	14.2423	20.4168	11.9205	22.7057	18.623	20.7651	21.9148	18.5369	20.8036	18.7454	15.7118	16.6202	29.2935	30.4894	23.2956	16.287	21.4496	14.0248	18.6204	22.1033	17.3416	26.1139	19.863	23.0701	12.1999	17.8829	19.7706	9.05613	7.6353	5.28779	16.3533	16.2708
OPB39942	hypothetical protein	214.741	211.727	222.245	514.75	430.434	509.821	182.843	196.103	217.471	410.994	329.361	367.776	285.689	342.292	317.593	181.492	221.938	499.305	461.947	197.914	239.695	281.578	335.24	187.153	187.227	204.062	190.71	206.041	202.392	166.869	174.887	576.791	531.384	491.057	218.219	256.996	274.967	238.969	244.723	266.836	417.262	359.924	418.711	124.502	118.73	114.447	196.743	196.146
OPB40131	Pseudouridylate synthase TruB	6.29429	5.3917	7.61133	5.26842	6.55552	5.13859	3.97316	3.10632	2.74284	12.6669	12.7885	5.748	6.06391	10.1419	6.30987	14.3491	14.8979	16.622	5.18285	17.3224	1.74438	11.9419	10.4267	13.1732	14.1631	14.4565	18.4508	18.6859	10.5513	12.7262	10.5209	11.4227	10.8946	8.44935	20.5313	24.1393	26.0904	41.7905	37.728	39.3297	10.0344	14.4945	9.81838	20.1862	21.604	17.2812	39.817	34.5528
OPB40132	hypothetical protein	2.33748	2.34529	3.00033	3.46563	3.25696	3.82476	2.17243	2.08888	0.82913	3.85016	5.57962	4.7858	2.96094	3.49687	3.35526	6.19491	5.12403	5.16744	2.62367	9.04938	2.05754	4.2789	3.68935	5.38888	5.11847	5.42528	8.34486	8.65488	4.51554	6.73011	6.18989	1.06835	2.46775	1.85456	2.4345	2.94697	2.52638	4.39814	4.13844	3.68541	2.02055	1.08756	2.91483	3.42968	3.56599	4.47915	8.20729	8.33927
OPB40133	hypothetical protein	6.97953	7.60491	8.01466	8.37066	6.67994	6.87577	6.2787	5.67992	6.05525	5.01349	5.96196	5.85545	5.50313	6.07343	7.2386	7.95977	6.76794	6.658	6.9204	8.72404	6.60675	7.79267	7.49335	6.2108	7.17294	6.32154	8.13786	8.24137	11.6777	9.28096	9.78199	9.23875	6.26209	7.41516	4.00413	4.47589	6.84997	6.84263	6.5856	4.45687	7.46598	6.7877	8.74001	7.60464	7.45274	4.53052	11.1105	10.656
OPB40134	glycogen synthase kinase 3	676.417	667.349	492.579	703.164	739.529	741.409	1966.05	1408.13	2052.85	1200.44	1185.94	1092.51	1150.89	845.723	963.499	397.777	395.812	332.984	1135.33	244.567	1217.64	884.881	866.697	425.99	433.584	421.762	178.634	173.08	263.712	273.749	281.317	1388.78	736.619	1251.23	2264.42	1870.91	1609.89	709.703	712.217	620.853	1520.68	1588.95	1492.45	2881.62	1885.58	3776.41	326.7	359.054
OPB40135	Fructose-2,6-bisphosphatase	12.415	11.1971	12.1549	22.0689	17.2191	21.0923	10.1336	9.723	9.74237	33.6569	30.058	29.093	21.1635	23.3363	21.6971	28.0207	27.4568	25.1227	9.12745	45.7829	6.2692	23.0782	25.2622	35.9793	36.6528	31.6433	39.1425	39.2304	16.3426	13.1381	12.7275	13.7135	12.8824	11.7206	19.6186	15.7406	16.849	42.7384	34.2008	34.4122	16.6145	14.092	17.7667	20.7873	26.7682	28.1815	33.6125	33.4226
OPB40136	mitochondrial import receptor subunit TOM40	117.411	109.516	123.543	46.1836	54.0585	44.6449	83.5163	92.6317	83.1039	51.9859	61.5276	52.4076	56.8534	75.6733	64.6376	92.7179	90.78	80.3618	107.766	87.1615	83.3293	96.6677	97.4897	105.328	109.926	116.442	96.1573	92.1623	161.57	139.453	176.617	92.1887	112.958	99.3636	114.402	125.142	114.531	140.581	136.41	132.809	136.228	136.058	142.766	134.194	157.43	138.785	154.552	148.095
OPB40137	hypothetical protein	164.301	166.731	129.796	265.996	286.648	280.601	630.407	421.398	641.401	334.977	331.464	273.213	449.059	337.934	361.67	327.845	329.301	190.238	304.387	39.6551	472.013	309.83	323.935	379.136	378.906	350.347	15.7649	15.7779	82.276	129.499	112.163	632.703	333.89	609.553	1343.67	1043.28	702.381	286.842	347.683	304.935	729.647	748.295	705.91	2475.44	1564.66	3322.4	179.416	203.506
OPB40138	Ribosomal protein L5 domain.	530.687	536.818	450.479	731.192	737.366	680.476	1051.21	1430.5	1262.41	702.779	668.125	527.69	987.391	814.603	834.448	316.855	325.387	251.317	759.062	82.6081	842.325	591.108	637.366	327.902	303.723	306.461	54.6095	54.0659	268.884	264.078	280.459	735.351	526.254	635.563	2089.99	2021.09	1857.36	912.487	892.04	948.032	587.584	686.086	566.786	1778.04	1102.92	2264.43	335.172	374.65
OPB40139	Hsp70 nucleotide exchange factor FES1, putative	1030.54	1054.02	762.818	1657.55	2186.9	1462.77	505.785	619.048	429.452	240.588	222.604	253.017	1454.7	1596.73	1555.92	932.152	948.696	709.29	952.451	28.2048	441.598	927.874	961.833	1278.47	1195.9	1151.66	19.3716	20.7922	916.672	1928.84	1657.8	3614.48	2320.37	3582.56	1440.66	1469.03	1102.47	494.452	458.71	431.568	2807.85	2586.66	2774.55	3116.04	2629.5	3834.12	111.494	130.078
OPB40140	Actin OS=Neurospora crassa (strain ATCC 24698 / 74-OR23-1A / CBS 708.71 / DSM 1257 / FGSC 987) GN=act-1 PE=3 SV=2	505.559	504.802	473.632	1046.03	1097.73	1133.75	660.582	627.437	648.672	410.71	399.077	465.98	461.721	486.82	519.194	501.404	465.282	549.711	641.272	375.117	858.364	663.725	669.226	359.46	385.886	380.728	444.026	426.835	502.463	437.193	514.263	524.346	446.185	539.721	181.289	206.094	191.49	153.595	181.303	152.308	455.065	351.291	455.748	170.445	208.643	147.156	260.571	261.834
OPB39943	mitochondrial 40S ribosomal protein [Aspergillus niger]. Possible homologue of yeast SWS2p.	127.838	153.96	159.721	95.6901	77.9986	66.9315	63.2357	69.3546	77.5106	74.0216	71.9348	70.7154	92.9132	96.0221	82.4267	59.064	54.3195	61.3933	70.4043	67.3801	104.003	97.2092	83.9403	52.1285	62.665	41.4707	78.7792	83.6275	176.533	118.778	137.749	88.9373	93.6239	108.105	135.678	123.499	98.8704	215.266	227.61	268.359	61.8876	61.9184	85.7327	60.9049	87.846	48.8844	96.8334	106.213
OPB40141	peptide chain release factor RF-1	18.8883	19.5178	20.8573	16.9527	17.7813	18.4702	16.2486	28.3512	22.5681	5.38971	8.112	7.15477	16.7611	12.747	12.9414	12.2807	10.1514	7.57044	15.8667	7.15849	20.4601	12.4391	7.96282	12.9201	11.5555	10.6119	6.1761	5.99882	16.5092	19.959	22.5087	24.6244	15.3751	25.416	12.9918	12.531	8.96799	8.54221	11.6096	11.87	19.9037	16.6994	16.6146	12.5743	17.8012	18.6291	8.93704	7.24273
OPB40142	hypothetical protein	204.443	239.593	283.777	300.382	300.196	259.726	312.415	366.848	403.605	317.435	271.715	292.205	194.095	146.18	155.79	142.707	124.489	110.717	218.037	77.9248	256.561	171.818	179.774	97.2589	130.802	87.1487	86.4867	62.1652	278.258	262.116	193.906	226.83	238.046	241.038	624.232	606.033	613.71	976.467	728.181	797.975	161.788	157.94	158.085	297.797	270.681	330.405	155.683	174.589
OPB40143	RNA polymerase II Elongator subunit	8.14668	7.72232	4.83812	18.4943	13.7282	18.5466	5.02757	6.09281	6.07837	6.52146	5.43523	6.31942	14.2493	12.1474	14.0769	6.38503	6.72999	6.50371	6.22408	10.3688	4.05969	8.77227	7.44527	6.19948	7.0431	6.96916	9.40145	9.8222	5.855	6.39661	6.98692	9.3039	7.29958	11.7207	6.58219	6.63181	8.35848	7.01997	7.02655	7.88585	9.29831	7.09759	9.14401	6.49455	8.77079	8.16261	12.3475	12.1204
OPB40144	Ubiquitin-related modifier 1 OS=Coccidioides immitis (strain RS) GN=URM1 PE=3 SV=1	14.3875	9.49353	8.87792	14.4389	24.6972	14.8132	7.83613	11.2585	6.02673	26.6798	30.1293	34.4189	16.2084	16.7538	8.59371	11.9703	18.0672	16.9498	11.3814	56.3989	14.1482	8.60136	7.36512	10.7142	5.74582	9.44591	31.408	30.3442	17.4697	4.6395	13.1569	14.4174	12.2547	11.758	17.3299	6.35091	14.182	23.362	20.2949	6.50359	7.55272	6.50081	13.573	7.6163	12.5103	0	13.409	9.43937
OPB40145	C2H2 transcriptional regulator	6.40161	5.94451	7.27295	38.7382	26.9862	37.5942	3.32234	1.77996	3.22723	12.1153	9.91813	11.9264	32.6365	29.224	34.9597	7.83126	9.55833	7.73014	9.06561	10.5604	1.42694	15.5218	17.2022	5.92252	4.63012	5.22576	10.9051	11.3504	1.12181	0.482744	0.604838	5.59902	3.60945	4.552	2.83642	4.07388	4.0113	4.33184	5.7218	5.62115	2.92165	3.37981	3.44168	2.85571	2.54056	0.716096	12.9582	16.0977
OPB40146	hypothetical protein	17.0131	15.7965	34.5462	12.025	14.3473	11.7286	4.25472	5.87515	4.95804	20.7371	24.3764	17.1775	14.3517	23.8625	20.1538	15.1271	18.1394	13.3887	9.04249	24.1324	2.66339	16.4706	18.6611	20.1935	17.0743	15.3555	21.3206	23.2276	26.4557	19.0873	19.5223	7.95198	8.62459	16.103	11.4524	18.0757	14.7212	60.2038	45.3691	36.425	12.0213	16.1046	8.28391	15.4923	18.0541	14.6629	35.1559	40.835
OPB40147	conserved hypothetical protein	151.069	132.909	138.242	55.5343	39.8955	41.9707	29.7773	80.4178	34.1515	20.5229	24.48	21.5118	64.8338	91.3846	61.5882	51.8712	48.1793	57.4819	135.155	48.5031	165.736	61.2847	50.0828	55.9521	44.8174	59.5092	37.4692	37.8135	202.041	205.684	178.441	93.713	96.676	85.6655	76.7466	46.5734	31.9096	58.405	43.1267	46.8258	126.508	82.8854	83.1349	43.159	52.1264	60.3797	34.4804	37.7575
OPB40148	RNA binding protein	11.712	6.91495	9.76475	5.36971	6.41576	5.60596	11.7187	11.4427	8.49383	7.36234	5.81036	5.74672	6.06672	7.79266	5.32564	9.28159	11.6146	9.86139	7.64336	11.7222	6.59659	8.87238	8.36593	8.46273	9.79038	10.1238	11.1953	13.4048	12.5625	5.84242	8.84226	8.87497	6.17819	7.5642	5.23914	5.72622	4.00346	6.06627	7.78052	8.1719	8.26355	4.21745	8.85924	8.97077	9.15409	6.73291	15.0915	14.2055
OPB40149	conserved hypothetical protein	7.74302	7.05273	7.83435	6.2618	6.2096	7.24169	5.28649	4.77661	5.10342	7.55813	9.52176	8.834	7.75219	7.30235	8.1427	12.8458	11.9112	11.3308	7.37332	14.7937	4.45126	8.22763	7.26199	12.0644	13.7333	11.9418	14.8402	15.2776	10.7051	9.44399	9.45175	4.9896	5.19242	5.95515	5.81282	4.67873	3.64032	5.61411	7.08011	5.42616	6.17839	5.72382	4.94698	9.39935	9.35165	7.9046	14.6125	13.6569
OPB40150	conserved hypothetical protein	2.84189	2.28264	2.58948	3.50056	5.40163	4.69627	4.40482	2.30824	3.34047	2.60288	2.53926	2.2934	4.9739	4.16545	4.40851	3.76688	3.71637	3.61807	2.29556	2.90636	1.93365	3.85311	4.1628	4.46755	4.36787	3.24422	2.5498	2.73837	1.80057	1.79773	2.09086	2.07449	2.06115	2.85895	0.906253	1.44466	0.838832	1.81894	1.18474	0.966104	2.21298	1.3707	2.01963	1.77152	1.34281	2.18886	1.39959	1.86988
OPB39944	dipeptidase	18.0501	18.3346	13.0434	21.6293	18.509	21.4026	12.6368	11.6001	10.3054	11.1808	9.40343	8.96102	18.9168	21.2348	17.6205	25.4622	27.1629	21.788	18.8861	15.5984	11.7344	16.5915	17.7501	31.212	30.0713	26.7907	22.1527	19.2934	21.3477	24.5	26.7681	33.0424	32.988	31.1011	18.6818	22.4893	20.0742	19.3599	15.7445	14.7415	34.4404	20.9992	34.5073	27.0542	21.4273	33.7518	13.0963	14.1595
OPB40151	germinal center kinase, related to S. cerevisiae Sps1p	5.03308	5.11537	4.38741	18.7623	20.0343	20.7206	10.7562	5.55348	12.4404	5.89375	7.12065	6.44189	15.2965	11.6619	12.6381	13.022	10.2379	11.5685	11.3211	4.09902	8.05832	12.0955	12.1759	8.78338	9.81377	9.28123	4.19166	4.66683	1.68264	2.6478	2.48988	4.65504	5.84766	5.82691	4.22348	4.69959	3.1835	4.45134	3.53433	3.66637	6.09055	4.72062	6.19922	5.22963	2.4922	5.31347	3.8507	4.25944
OPB40152	Decapping nuclease RAI1 OS=Gibberella zeae (strain PH-1 / ATCC MYA-4620 / FGSC 9075 / NRRL 31084) GN=RAI1 PE=3 SV=3	5.79015	6.34381	6.58852	7.25839	9.33974	7.7594	3.80181	4.71833	4.92053	7.83573	4.52349	9.34885	5.58254	6.17243	4.67787	5.51056	5.54278	4.74169	6.06469	9.50782	3.42465	6.02963	3.70571	4.51096	5.23268	3.43902	8.18322	9.20665	5.93367	5.53393	5.95852	5.77982	10.6863	5.63244	5.17829	6.85586	6.98699	9.78686	7.93675	8.16113	4.97722	5.28702	5.37829	4.65767	3.51178	4.54311	6.15782	7.41676
OPB40153	hypothetical protein	3.57256	3.46319	3.70655	2.10767	1.9129	2.64375	2.99114	1.55432	1.80749	4.26775	4.03612	4.73007	4.08574	2.76447	3.6335	7.7323	7.07169	6.47358	3.72588	6.20605	2.40645	4.37903	3.95895	6.14198	6.81456	6.12552	6.83377	6.88024	2.88882	2.98106	2.93074	1.70959	1.97263	1.88477	1.87522	1.70972	1.57189	2.62753	3.39098	2.13784	2.81285	2.30748	2.43352	4.01717	4.20228	3.77374	4.80853	4.84032
OPB40154	Cytochrome c oxidase subunit 6, mitochondrial OS=Neurospora crassa (strain ATCC 24698 / 74-OR23-1A / CBS 708.71 / DSM 1257 / FGSC 987) GN=cox-6 PE=3 SV=2	1056.36	1075.53	894.991	785.397	769.662	672.461	609.322	854.491	729.326	605.465	558.207	487.795	872.408	1061.8	949.33	316.787	296.919	283.381	1045.72	173.568	1765.16	699.132	744.53	423.323	403.263	387.124	147.288	133.754	916.228	771.35	919.927	1222.81	981.451	1268.91	992.504	1020.64	1198.12	794.622	798.187	736.132	1172.81	1095.57	1018.57	818.806	708.026	725.167	393.645	333.495
OPB40155	fatty acid elongase	73.8397	71.7122	72.2348	26.767	24.2427	27.7083	39.3604	44.8201	50.0956	45.6387	52.7759	39.2558	33.6825	38.3117	36.9982	55.0032	45.7645	62.0946	59.8338	51.9747	101.736	40.5075	40.4395	35.3665	34.3518	33.0544	43.1507	41.6511	84.0859	70.4032	79.8383	68.627	93.6129	97.6632	32.4562	30.6774	34.018	38.8827	48.9893	42.4145	109.723	101.509	100.038	57.1923	69.649	48.5461	55.6276	53.8701
OPB40156	hypothetical protein	5.08448	5.10604	4.91031	12.1926	10.2541	13.8944	11.9297	9.04007	12.5057	14.4583	14.3142	12.7566	8.45769	8.06988	8.53383	11.7915	10.6769	13.8427	11.8739	10.822	4.96523	10.5213	11.4232	9.70019	10.5139	8.26288	10.7069	10.6854	3.76886	4.26598	4.97073	8.27341	6.73512	8.41137	8.02373	9.98368	8.143	7.99809	7.41592	6.40468	6.97349	6.92395	7.37101	6.67688	4.97538	9.14454	7.49148	8.45411
OPB40157	hypothetical protein	74.9254	79.265	60.0728	66.7283	62.8514	67.3911	249.288	199.041	309.131	146.449	140.594	162.184	64.7388	73.2437	67.6001	53.027	54.9773	67.7598	142.654	56.9975	275.48	53.6577	45.8797	60.3299	62.1862	52.2851	67.4846	65.3978	49.978	49.9249	50.3738	119.762	45.0146	104.164	221.625	147.485	122.188	85.1215	109.118	99.1996	46.147	59.3419	46.892	121.801	97.9581	185.976	56.5558	63.6411
OPB40158	Glycogen [starch] synthase OS=Neurospora crassa (strain ATCC 24698 / 74-OR23-1A / CBS 708.71 / DSM 1257 / FGSC 987) GN=7F4.080 PE=2 SV=2	195.525	194.892	143.149	196.715	205.446	193.232	448.8	412.968	459.444	78.2702	78.7263	80.42	288.314	211.133	225.449	90.8043	90.4807	100.936	230.662	186.713	407.382	240.535	240.284	66.5641	65.2882	63.4923	174.108	169.742	82.0134	74.2459	69.4967	118.492	77.3061	112.606	31.6362	37.9427	35.3424	25.3636	24.5716	20.7396	126.244	127.845	119.305	62.475	75.2602	60.6327	29.328	32.2579
OPB40159	hypothetical protein	14.2323	17.2361	11.926	4.43652	5.75242	4.13166	11.8254	11.7024	11.2628	8.48128	7.54374	7.79464	6.88991	7.60019	5.98711	6.78904	7.12856	6.55752	19.5359	8.22271	20.6904	7.23682	6.69633	6.07132	6.77507	6.44628	9.21759	8.66106	5.27112	6.40758	6.56077	5.58577	4.65372	8.73353	6.91922	12.0583	12.0633	13.6582	14.2346	13.1121	8.62459	9.76657	7.33543	15.4949	12.5529	11.1331	17.9621	18.5641
OPB40160	3'-5' exonuclease	18.1087	18.2534	18.5815	21.3549	19.8007	24.4129	24.3541	19.3287	25.6393	24.5081	20.0867	23.6109	17.8684	17.841	20.0327	21.6026	18.8467	21.9998	32.8283	16.5455	30.9099	18.8215	18.8665	19.7298	18.5993	19.6223	13.7437	14.9781	9.86213	9.62117	9.37759	19.5199	16.3572	13.8808	33.0133	35.9839	27.4072	16.559	19.0007	16.1689	16.9313	19.2756	17.3243	31.0612	23.969	38.3191	13.3529	15.2381
OPB39945	Rho-GTPase activating protein, distantly related to Rga8	118.876	117.891	116.905	81.5836	87.5118	84.8562	195.506	169.981	204.56	258.703	269.355	247.596	123.953	119.457	111.073	144.912	141.48	97.2224	134.365	38.3389	130.489	148.567	151.304	184.557	182.491	165.633	41.4658	40.2708	88.9412	88.8529	90.1566	164.465	98.9009	157.701	164.962	149.136	128.054	73.555	82.6853	71.2732	202.979	200.059	189.118	324.531	285.54	416.209	62.0437	61.0916
OPB40161	U6 snRNA-associated Sm-like protein LSm5 OS=Pongo abelii GN=LSM5 PE=3 SV=3	96.8487	113.355	124.615	364.148	288.408	265.679	90.5359	131.409	158.774	218.606	115.421	143.907	212.673	168.611	170.215	215.694	172.521	205.814	89.8055	254.714	80.2472	159.888	216.4	102.882	151.805	110.983	248.519	144.283	119.074	51.5583	129.591	138.427	182.045	182.82	98.8591	93.6886	120.524	68.9188	66.6385	102.266	146.694	65.0054	118.39	71.334	26.7011	45.6405	50.8181	72.6419
OPB40162	DNA-directed RNA polymerase II	20.2209	26.6291	35.4461	50.6562	25.5298	37.6148	20.0696	15.3917	15.5529	21.8611	14.1291	20.0485	31.8578	34.1871	26.2583	20.2071	20.9939	25.9846	27.8946	33.087	21.6377	30.1978	25.8907	20.231	12.682	19.9968	33.8828	32.4807	38.5888	35.0644	42.3083	34.9323	29.1632	29.9148	18.7962	19.1563	14.7569	19.3359	30.9736	31.8998	17.504	14.9065	12.7975	6.73188	19.8105	7.22036	22.3116	20.4446
OPB40163	hypothetical protein	198.304	193.625	164.057	36.0241	39.4223	35.2309	55.9755	57.7553	55.9779	28.7381	30.4346	24.6103	76.9048	85.802	82.1232	37.0499	37.5055	41.4919	106.805	32.3779	144.604	83.782	86.536	50.5021	52.611	53.5083	33.8686	32.0929	181.379	241.457	224.518	77.7973	80.0651	78.2307	53.4317	59.6496	50.4453	55.3881	57.5409	59.8402	122.098	130.738	111.535	117.359	110.526	109.136	54.7552	54.5589
OPB40164	bicarbonate transporter	1.81387	1.98603	2.1169	2.60134	2.46526	1.71731	3.15215	5.52411	2.55333	2.21679	2.48132	2.00492	3.03882	2.69196	3.01298	1.6959	3.04717	2.39185	2.21707	4.32817	1.15187	4.11319	3.65864	2.04383	1.28873	1.88814	8.18852	8.09225	5.26758	4.17012	4.31653	6.13806	5.20942	5.01755	11.0448	10.2349	14.9785	8.23663	10.6513	10.8602	5.61684	16.4595	7.83005	8.09644	7.42388	6.8953	14.5654	11.3774
OPB40165	DNA repair protein (Tof1)	0.667676	0.848322	0.488456	1.26858	1.16638	1.4672	0.877527	0.448627	0.875748	0.889541	1.09009	1.03372	0.98305	0.748713	0.97524	2.14955	1.06839	1.52452	0.949993	1.07587	0.416981	1.27057	0.869565	1.27521	1.47693	1.18549	1.06275	0.887672	0.150927	0.538617	0.531286	0.898987	0.945767	1.22398	0.0716161	0.317061	0.313962	0.548403	0.645139	0.572121	0.8438	0.304527	1.10138	0.254707	0.454909	0.096128	0.580312	0.677825
OPB40166	3-hydroxyacyl-CoA dehydrogenase	24.9059	32.3282	37.863	58.1538	48.7342	55.5659	7.51666	10.6437	8.83912	8.03897	8.14562	7.63114	52.1848	85.9551	69.6824	23.5628	24.8768	23.7174	9.00086	39.1991	10.1194	66.5603	72.0679	32.3933	37.4575	35.3722	25.7028	23.8607	54.3253	51.1071	60.8839	175.645	139.33	226.664	19.1556	22.2389	26.0641	28.1577	23.6029	22.7363	148.749	106.784	134.012	16.1414	34.6964	22.4483	19.0593	20.0021
OPB40167	conserved hypothetical protein	2.61925	2.63411	4.21167	1.0034	0.980992	0.732142	6.04187	2.62461	5.33371	2.8763	2.84811	3.19104	1.29554	1.92253	1.99816	2.74126	3.08012	3.06895	2.44187	9.72317	7.6389	2.32233	3.00089	3.94671	2.31735	2.31174	7.14604	7.24008	3.42774	2.05195	2.47105	1.63563	0.935689	0.688464	0.392403	0.809907	0.5731	0.285013	0.277017	0.80031	2.06301	1.9427	0.875191	2.68464	2.7044	2.63817	1.58486	1.47424
OPB40168	hypothetical protein	105.126	108.892	115.53	27.5374	29.4511	27.4761	31.6367	34.7229	25.3044	21.9826	23.1067	24.6257	40.9083	41.9395	38.4848	25.9296	31.4113	34.1002	52.2007	38.53	83.7777	45.4691	45.6687	43.0096	40.5931	35.3372	32.6985	33.4363	87.4812	82.9455	73.8771	33.4366	41.3079	28.9527	21.8103	22.4915	22.5127	42.6035	47.8885	35.9927	37.2379	63.1718	43.0967	38.7839	54.7245	32.5206	42.7998	42.2939
OPB40169	Zn2Cys6 transcriptional regulator	45.0332	42.7312	33.6718	21.1891	18.1222	23.9489	23.9799	14.203	20.4598	13.5937	15.1209	12.5496	40.4992	42.995	43.7277	55.4569	49.1991	43.6467	57.54	20.9517	51.4521	32.8285	32.4609	55.7395	56.7999	54.3447	18.6701	18.1692	28.0913	28.0276	31.07	21.5209	22.8486	21.9973	26.0201	25.1185	18.1474	26.4956	23.3902	18.9718	30.4828	28.8947	30.0748	50.4412	39.0359	50.7748	28.2291	31.4399
OPB40170	hypothetical protein	26.3046	25.8606	59.1833	11.5878	10.8883	13.3078	16.6836	13.8548	15.652	5.05891	5.23277	6.81723	9.66246	12.0267	11.0318	11.3984	11.0175	14.431	17.8184	5.29544	10.7628	14.3733	15.4024	13.9003	13.1381	13.732	7.10394	7.15223	57.6683	43.6502	41.8993	17.2077	13.2738	20.0006	4.07253	3.73931	5.14593	5.28088	5.8032	4.78286	16.4985	16.4917	16.5641	6.16003	7.22928	4.00478	10.018	7.11478
OPB39946	hypothetical protein	11.0353	11.4001	13.6122	4.74886	4.19599	5.12306	16.4432	14.0316	14.5775	11.5114	13.0808	16.1198	6.43275	5.71184	5.82068	10.873	9.18184	10.6321	7.96756	17.233	15.5574	7.55575	6.6922	8.23954	9.3239	8.58897	13.8589	12.337	9.84072	12.8739	11.133	4.03794	4.09338	2.96555	3.00728	3.36309	3.06444	7.18182	4.78017	5.68682	4.09442	3.86893	3.91614	5.42065	4.77652	4.67497	8.83683	11.0032
OPB40171	hypothetical protein	1.08381	1.26578	0.432219	0.759722	0.73919	1.23958	1.16526	0.694514	0.930485	0.0811245	0.0803797	0.421838	1.52304	0.929237	0.906228	0.935493	0.827644	1.40054	1.13476	0.337994	0.323197	0.842846	1.24179	0.30378	0.500274	0.36704	0.443848	0.772131	0.900928	0.83195	0.822984	0.369938	0.487736	0.364368	0	0	0.161847	0.120877	0.234714	0.0678901	0.436285	0.156829	0.370583	0.493749	0.0880611	0	0.383966	0.241797
OPB40172	hypothetical protein	3.13501	3.1025	2.40352	1.95257	2.02307	1.82202	0.992794	1.54513	1.09596	1.67873	1.603	2.06886	2.38234	2.71402	2.64112	5.14682	3.49029	4.1596	2.97295	4.81495	2.04372	2.15554	2.4808	3.61171	4.40534	3.22256	5.16549	5.1374	5.73523	5.81077	5.70623	2.55959	3.46251	2.29222	2.55103	3.01105	3.60315	4.92561	4.09966	3.65425	5.0697	4.39723	4.15128	4.46451	3.57968	2.28368	6.66418	6.37489
OPB40173	hypothetical protein	152.145	155.203	134.782	231.798	282.115	217.547	229.008	259.558	178.545	241.956	225.024	207.823	189.072	157.833	145.513	196.849	196.147	199.973	201.511	121.16	183.351	194.213	219.467	202.838	193.04	199.53	103.359	104.5	122.954	124.484	130.826	196.337	147.785	193.399	206.091	238.287	230.33	103.702	109.327	120.68	213.176	210.511	211.266	269.787	238.441	314.928	91.0716	85.7828
OPB40174	ATP-dependent RNA helicase DED1 OS=Gibberella zeae (strain PH-1 / ATCC MYA-4620 / FGSC 9075 / NRRL 31084) GN=DED1 PE=3 SV=1	141.859	145.306	264.104	83.4213	145.742	98.7158	213.188	104.139	219.102	768.155	867.902	653.747	177.466	201.281	148.164	372.648	355.459	304.083	154.441	127.355	65.6732	392.703	390.993	447.454	403.314	426.871	182.285	175.876	285.583	239.192	230.133	203.33	194.79	244.207	451.406	639.784	461.802	339.019	473.808	422.731	392.069	425.684	399.155	1346.29	1022.13	1262.86	718.76	649.888
OPB40175	conserved hypothetical protein	73.742	71.282	63.4987	97.4216	77.9059	77.4804	72.9427	79.894	79.9766	56.6994	46.321	45.0142	48.5305	57.1222	53.6489	65.5914	65.3218	71.2821	54.9703	69.0712	93.6215	41.573	51.0686	39.2113	48.3989	50.1017	70.0125	62.1936	61.6624	76.632	93.6847	54.9485	108.09	56.043	23.0571	31.173	30.885	28.6059	33.6575	35.2983	72.8071	83.0595	69.0942	16.0768	20.7778	11.1656	37.6867	36.4611
OPB40176	RRP9, encoding a protein involved in pre-rRNA processing, associated with U3 snRNP; component of SSU processosome.	6.50611	6.56458	12.0477	4.01219	10.5777	4.56813	8.13334	5.33919	10.0209	47.6618	49.8564	24.8958	7.18573	9.46653	8.20801	20.0983	19.2594	13.9976	6.23609	11.2922	2.59094	15.057	11.1614	17.2588	15.2045	14.6306	18.1191	19.0551	19.2341	13.1556	13.8907	33.2138	27.3268	34.079	68.1054	99.508	92.3081	74.2981	86.9794	81.6253	34.5259	44.1369	36.2702	82.3565	55.077	83.5907	88.0353	87.7281
OPB40177	hypothetical protein	9.39207	8.35329	10.7543	10.6521	12.7247	10.9488	5.69445	5.25252	6.32093	24.1647	21.8877	24.9755	20.427	18.2449	17.5542	23.2125	21.5943	21.205	10.7063	24.516	7.76955	22.6629	22.961	25.75	29.56	24.8199	20.4323	19.3504	12.4647	11.2009	10.8116	9.15943	8.18303	7.44944	14.7404	14.1555	11.9198	21.5092	18.0535	18.5274	10.2877	10.3559	10.9068	27.6585	24.8606	25.321	19.3636	20.4169
OPB40178	Signal peptidase complex subunit Spc3	35.4061	36.9524	38.3365	24.1262	29.0818	34.5959	11.6856	11.8067	14.2612	16.6493	15.55	15.38	20.3143	30.5476	18.3973	18.3499	22.4291	58.0719	26.2888	27.6679	25.9709	29.2126	24.9913	17.7195	20.7106	20.7927	24.1932	24.558	36.6755	23.1017	28.221	25.1065	21.1534	20.0773	7.0798	12.4459	12.1425	15.0396	12.2523	12.0458	15.0004	15.8888	12.2334	7.85267	11.7759	3.4381	23.0309	21.3441
OPB40179	hypothetical protein	14.6271	14.7542	13.552	5.438	6.25922	5.89213	9.23815	6.70272	8.45344	3.21519	3.14631	3.48214	6.98131	7.15509	7.79234	6.18403	6.22394	7.5494	8.18747	8.77214	12.2774	10.7704	11.573	6.16893	6.39147	7.60213	6.83611	6.62126	15.5742	17.1708	16.2318	4.96745	5.85495	5.30529	3.30223	3.73682	4.73674	6.02507	5.18551	5.34037	5.36009	5.80953	5.23325	5.43383	7.13573	5.08757	8.35777	8.68376
OPB40180	Histone acetyltransferase type B subunit 2 OS=Gibberella zeae (strain PH-1 / ATCC MYA-4620 / FGSC 9075 / NRRL 31084) GN=HAT2 PE=3 SV=1	9.73144	11.1124	8.4829	13.2969	12.2194	14.5472	10.7965	12.6243	12.7012	4.67445	3.3857	5.02605	8.05931	7.59828	6.94324	10.5076	11.4257	10.4779	9.41545	7.67156	8.84298	8.32888	8.11403	8.04525	10.5269	8.11474	8.74051	8.14348	9.56892	10.2873	9.92321	11.5838	12.3452	11.432	6.77241	4.4868	8.49349	4.58609	6.26796	5.66408	9.08973	6.56765	10.7721	6.83294	7.42058	4.27886	7.11301	7.29755
OPB39947	hypothetical protein	11.7854	12.3239	12.0144	2.96943	5.45213	4.71223	10.1942	12.596	12.7097	4.57253	1.62435	6.06674	5.26445	5.09803	5.81026	3.99827	4.20828	4.3323	10.2525	4.75271	14.883	4.70958	3.92826	3.58009	4.12438	3.49162	4.46912	3.94828	15.5769	13.1879	14.7882	9.89022	7.62381	11.7403	8.3107	4.86596	2.01473	7.62554	8.74868	10.1929	13.4913	10.8137	9.68527	6.59916	9.79982	10.5623	7.66029	8.18639
OPB40181	conserved hypothetical protein	0	0	0	0.0457724	0	0	0	0	0	0	0	0	0	0	0	0	0.0847672	0	0	0.0247256	0	0	0	0	0	0	0	0	0	0.038723	0.0351204	0	0	0	0	0	0	0.0618833	0	0	0.0744796	0	0	0	0	0	0	0
OPB40182	RNA-binding, Ran Zn-finger protein, probably involved in regulation of receptor mediated transport between the nucleus and the cytoplasm	76.0095	75.0576	81.1291	41.6541	45.8727	43.4012	66.88	58.3373	67.6251	49.9033	45.6307	41.418	48.9629	51.073	49.691	51.6845	46.0076	53.177	60.3145	46.9567	89.3548	67.6803	73.4079	49.9771	52.7724	52.287	36.2316	37.2506	78.7384	70.6433	71.8903	43.5999	43.3115	42.0987	40.4066	37.5975	34.9336	34.3702	39.9595	35.7719	54.2493	68.5443	57.0825	69.9031	58.9232	59.8195	56.2728	52.0708
OPB40183	SSCRP	1643.99	1680.82	1344.46	286.912	341.967	254.595	1721.97	2629.39	2307.83	220.447	180.321	153.09	961.012	557.265	873.174	92.6452	116.283	90.9592	1117.7	87.1071	4461.23	556.77	571.348	89.8276	89.0581	89.9246	24.9414	31.5187	1569.24	1846.95	1583.31	3050.04	2233.66	2981.12	3568.34	2567.54	2714.37	2497.06	2692.53	2830.36	2699.76	3223.28	2796.38	2509.59	2006.8	3340.27	399.708	503.022
OPB40184	hypothetical protein	71.4891	69.7817	49.2435	104.386	128.951	101.16	491.693	369.548	556.105	715.56	652.747	570.921	135.359	96.5299	89.9915	67.0455	57.4683	84.1691	152.065	87.529	344.989	142.574	146.836	59.1953	53.3717	52.4241	48.9744	48.4007	27.7575	24.6842	26.3792	95.7326	40.2592	76.7717	81.5507	92.2648	73.6172	16.4118	31.4344	28.772	66.7712	90.0794	67.8428	146.33	114.866	164.437	27.7321	26.2131
OPB40185	hypothetical protein	20.9641	22.1361	30.1277	10.2741	9.95349	10.7706	13.9616	7.51843	11.1076	14.5809	15.2678	14.6781	12.5708	16.5848	14.0287	22.1887	16.8997	20.6231	15.4273	26.3914	19.3266	23.7702	21.4365	26.4562	24.9893	26.8114	23.3122	25.2706	27.4454	27.4857	26.5129	10.1705	11.5885	10.3971	9.0599	10.6243	9.69657	15.6838	17.5591	15.9118	14.8337	14.0205	14.4553	19.8657	22.4057	16.5383	28.8519	26.9875
OPB40186	hypothetical protein	7.54377	6.96664	9.99724	5.58843	4.89087	5.09388	4.56294	2.79153	5.07954	2.45586	3.55637	3.74814	5.52182	11.7433	10.4541	3.53198	4.58467	4.88661	2.1374	3.30091	2.60815	6.39621	7.10728	3.66538	2.53407	1.88493	7.0494	5.58597	10.7197	10.7985	10.7696	11.7881	16.8781	16.5466	4.44503	7.06645	5.83758	5.53448	10.5771	9.18548	12.0508	11.5953	10.8671	3.78962	3.72027	2.99657	7.0827	7.82313
OPB40187	hypothetical protein	5.29516	5.86307	4.76205	4.73467	5.82489	5.63085	3.84145	3.11494	4.37981	8.72824	9.14529	10.4356	5.27656	3.17449	6.101	11.711	10.6204	11.5718	5.22606	16.9044	2.335	6.44866	6.51597	7.38287	7.71687	7.96929	17.292	15.9112	7.79927	8.08596	8.1928	2.65217	3.90211	3.2681	4.96373	5.79744	7.11683	8.75994	11.256	12.2152	5.02523	3.00428	2.72961	5.55276	4.09312	3.58048	13.5194	14.2303
OPB40188	UTP13, encoding a component of the SSU processome	5.3412	5.15045	3.89135	1.2943	2.71878	1.79566	2.94704	2.81775	2.66287	3.69173	1.99637	2.30335	2.57159	3.36264	3.15083	4.93294	4.65809	3.69381	2.82072	3.11814	1.53772	4.49772	2.7234	3.43716	4.65357	4.59241	6.78334	6.25446	6.02387	4.51375	5.10914	4.14155	5.605	6.51677	12.9391	18.1948	17.0275	21.453	22.5081	24.8885	4.99236	4.35433	4.7258	11.1104	7.43593	11.2157	22.6819	23.5744
OPB40189	U4/U6.U5 tri-snRNP-associated protein	9.16097	11.4966	5.48998	13.5104	10.4298	12.15	30.7469	42.9333	45.2563	22.2912	17.0349	16.1951	15.0437	15.2112	14.1222	12.2155	11.5416	14.8034	20.4965	10.6876	31.5944	11.7527	13.9937	7.5696	8.50034	7.21968	7.44147	6.99302	7.45374	7.38701	8.36633	18.5791	9.45874	14.5922	52.5305	39.9096	30.8435	15.9816	10.4574	12.0634	10.4725	15.6629	13.8706	26.4258	19.5603	42.3746	7.77351	8.34687
OPB40190	translation initiation factor 4e [Neurospora crassa].	23.8222	22.3289	22.576	23.812	24.3457	21.885	16.8554	15.2345	14.3797	33.6546	36.3809	32.5319	28.6251	37.3526	34.9768	38.1426	42.0046	32.8443	19.6831	48.9283	11.094	26.6604	24.5761	40.6744	32.1044	31.8513	39.4472	41.7231	35.2047	38.3359	40.9395	26.3216	32.1957	25.5301	36.6383	34.4036	37.0528	60.3202	51.5068	49.3018	29.2556	38.2334	32.6817	50.6098	39.878	45.1147	51.2933	57.1682
OPB39948	hypothetical protein	110.643	111.367	161.567	244.431	249.544	234.809	450.805	292.125	440.468	347.049	368.019	367.649	338.493	251.446	264.909	103.518	98.0758	92.2919	180.614	90.4652	231.117	226.007	236.372	129.901	125.688	120.146	69.6908	73.5502	92.0402	77.1414	71.755	195.374	91.8955	142.341	117.036	114.141	115.607	66.7646	77.1376	70.9551	156.71	160.356	147.012	143.574	123.942	176.959	65.9488	64.7672
OPB40191	hypothetical protein	10.7299	10.9542	9.46073	5.55203	10.7011	3.93271	4.18179	5.25001	1.73811	15.8852	23.9173	10.041	8.95117	14.2597	10.9517	18.6313	15.8143	13.8375	4.94675	10.4125	3.82887	11.6831	9.44934	8.56373	6.80872	11.3783	25.1513	19.1681	21.4439	13.6551	15.0812	17.5235	16.1688	21.1703	21.073	24.0817	44.0845	66.556	63.1156	67.4302	12.1653	17.3101	16.3309	31.7636	21.6107	19.179	62.9689	56.9726
OPB40192	Eukaryotic translation initiation factor 3 subunit F OS=Magnaporthe oryzae (strain 70-15 / ATCC MYA-4617 / FGSC 8958) GN=MGG_10653 PE=3 SV=1	62.132	65.1568	51.7479	101.339	100.406	100.726	84.5049	87.0864	87.5015	54.4434	44.8199	47.9675	66.567	68.803	67.7248	76.4064	78.3087	86.3684	55.8408	73.0811	38.7696	91.9876	97.8061	67.0904	64.7174	61.4187	85.0416	87.3464	72.9971	60.4446	65.5248	112.827	91.4323	135.212	99.0793	120.546	110.892	100.331	122.205	107.938	98.5386	84.8735	94.5193	84.9878	84.1523	56.6509	159.762	152.458
OPB40193	hypothetical protein	5.58379	4.60173	4.35813	2.05354	3.01865	2.42597	3.76787	4.25485	3.72793	6.46155	6.15553	4.56611	4.1679	5.57496	4.31824	7.27942	6.97221	6.4953	5.17942	4.36326	1.98018	6.16756	4.57637	8.8402	9.06843	8.66133	7.51101	8.0586	5.96222	3.86072	5.91745	4.62631	5.35338	7.51523	13.2356	14.6139	13.4675	15.2396	18.0329	17.465	7.35117	6.80482	4.8433	15.8319	13.5776	12.3145	25.4467	21.5186
OPB40194	mitochondrial ribosomal protein YmL8	79.0521	69.7254	79.0994	33.3025	38.7428	38.4319	63.825	57.2321	57.4237	65.5161	68.0217	45.6727	44.8487	63.2076	52.1255	26.1651	29.6441	29.8736	64.8715	29.539	76.1564	49.425	44.7649	30.4882	30.9961	27.5245	30.5982	29.9743	97.052	102.176	101.304	81.1173	60.7072	94.7185	69.89	90.1663	86.5756	181.614	167.858	172.486	64.9653	76.9034	54.3274	64.002	62.7624	66.1571	84.3094	86.5949
OPB40195	hypothetical protein	160.228	162.778	169.959	103.869	117.803	95.1321	193.148	195.179	216.383	198.155	205.71	140.826	135.488	129.416	128.01	58.2436	63.4467	64.0128	176.613	58.6585	207.912	124.43	126.455	64.4974	55.8874	59.1553	49.1778	43.7667	139.655	119.324	126.276	118.499	96.6849	153.33	182.122	191.579	201.904	401.628	383.61	419.857	90.3569	128.172	83.565	124.331	115.841	134.363	132.235	150.616
OPB40196	porphobilinogen synthase-like protein	163.41	165.728	234.72	89.968	94.9946	80.7024	231.445	232.93	297.774	332.042	373.134	180.256	126.574	168.137	136.828	199.299	198.105	203.118	458.452	104.682	239.859	192.235	181.959	180.691	178.698	182.229	78.7518	75.8963	118.404	128.618	124.877	170.688	165.164	186.145	214.056	316.704	222.92	489.75	509.558	489.406	177.997	205.777	193.9	307.024	226.265	302.644	356.116	389.521
OPB40197	hypothetical protein	2.56795	5.84442	0	2.38134	1.00836	1.32135	0	0	4.34061	0	2.01246	0	3.15521	1.63764	4.59685	0	0	1.58333	6.05235	0	2.1679	1.1484	0	0	0	0	0.592308	0	0.810996	0.820507	3.52058	0	1.45185	1.79375	0	0	0	1.23581	0	0	2.029	3.45227	1.81178	0	0	0	0	0.91248
OPB40198	hypothetical protein	22.3645	25.1139	10.0598	1.60654	3.04946	2.25553	3.60382	13.9996	9.00268	1.29851	1.2734	1.01458	4.8473	3.97296	6.22985	1.63951	1.482	1.2836	5.47312	0.382228	16.4722	3.69661	5.89358	1.00242	1.51902	2.73955	1.61453	1.34398	55.6385	57.6574	60.6239	7.83324	15.5809	14.6822	2.61322	4.59934	4.43964	2.32393	1.37774	1.82466	14.9024	9.14476	16.9612	1.58433	6.63267	0.590973	0.61826	0.629385
OPB40199	acyltransferase 3	0.0739504	0	0.32412	0.0671176	0	0	0	0	0	0.121875	0	0	0	0	0.0906272	0	0.0621108	0	0	0.108609	0.121365	0.0701843	0	0.0759285	0.0627528	0	0	0.032105	0	0.0565143	0	0	0	0	0	0.146707	0.121144	0.0901837	0	0	0	0	0	0.148412	0	0.223376	0.191145	0
OPB40200	hypothetical protein	1.38416	1.0854	0.939158	0.657937	0.924496	0.89803	1.99178	3.43517	2.39914	0.217199	0.107477	0.112963	0.733502	0.700159	0.646356	0.418453	0.719707	0.663972	0.980175	0.451903	0.324453	0.563274	0.434159	0.270786	0.670581	0.436128	0.339704	0.429625	1.38236	0.807108	1.51361	1.97214	1.46613	2.24047	0.296038	0.916253	0.648433	0.483224	0.391758	0.633163	1.16864	0.836999	0.495296	1.05783	0.471039	0.995659	0.85326	1.56011
OPB39949	hypothetical protein	59.1667	59.9789	185.501	68.7378	65.7058	62.6444	100.763	105.155	94.746	24.6611	22.692	28.3138	67.7771	55.961	61.4531	17.8264	24.2528	26.3514	54.7295	29.7046	90.156	53.0308	51.5554	26.1537	24.2156	28.0525	26.6174	23.211	113.182	75.0472	66.6332	53.8758	50.3745	42.5191	20.5487	17.2974	17.0222	28.1444	27.131	28.5776	38.524	34.5758	36.3225	13.2049	20.6457	14.7313	21.3525	18.3816
OPB40201	hypothetical protein	2.23485	4.10656	4.12985	14.8526	11.0489	14.2021	6.54318	9.8745	9.64032	0.568482	0	2.07224	4.67318	7.76866	8.19426	4.44994	3.75219	4.49606	5.26983	1.08966	6.78844	4.05502	7.44111	1.93432	2.9499	2.12092	1.93298	1.6238	5.19546	6.19735	3.58281	22.275	20.2074	16.9245	1.52988	1.34752	1.11449	1.02405	1.00897	0.689341	14.3176	10.4587	15.3989	1.04001	0.612266	0	1.7422	0.829968
OPB40202	ankyrin repeat protein	0.866286	1.24429	0.63382	3.45626	2.39152	2.84698	1.89766	1.71156	1.67386	2.28092	2.49897	3.01382	2.07141	1.9716	1.98421	4.81312	3.51752	4.30731	1.33396	4.50387	0.946711	1.81369	2.62123	2.49481	2.26743	1.96228	4.18183	3.83076	0.665932	0.622929	0.9651	1.9609	1.00239	1.79603	1.30121	0.691367	1.09342	0.569633	0.448223	0.760001	1.53245	1.47581	1.65298	1.04084	0.671446	0.436558	0.847566	0.94748
OPB40203	hypothetical protein	0.66825	0.624968	0.532774	0.165366	0	0.191027	0.0798206	0.342373	0.441957	0.200153	0.0990777	0	0.150239	0	0	0	0.0510273	0.0359927	0.16437	0.119028	0.598002	0.057702	0	0.0624067	0.154426	0	0	0	0.986747	1.95453	1.7334	0.79619	0.375529	0.898076	0.136488	0.12072	0.199329	0.222967	0.144519	0.166952	1.25623	0.868615	1.00463	0.243683	0.759876	0.367112	0.157454	0.248089
OPB40204	hypothetical protein	735.205	736.047	580.76	691.708	752.556	682.505	1615.4	1770	1611.99	1018.62	950.312	785.283	844.354	596.413	635.756	372.68	444.947	304.789	853.087	61.737	908.963	503.388	563.503	253.906	236.65	232.141	51.4554	48.1581	354.264	379.089	423.411	992.331	669.647	976.329	782.453	938.471	857.756	442.441	399.11	410.453	752.709	877.429	807.029	747.462	651.005	835.339	287.347	297.318
OPB40205	hypothetical protein	10.0023	8.6354	7.20451	20.0511	18.7099	22.769	21.8141	15.1142	13.1632	15.1153	30.6004	34.9243	27.6053	23.7357	25.4011	35.4216	40.3216	39.7061	10.3723	69.2664	17.3771	19.863	24.0125	18.7835	26.2355	16.1958	63.0415	67.2276	23.8132	28.8635	18.1113	12.1964	10.2296	11.0168	11.3548	10.7926	17.1884	24.8892	26.9864	34.3646	25.2678	15.5764	11.8629	27.3012	30.2526	5.70401	43.2036	46.4111
OPB40206	Component, nce2, of non-classical secretion pathway; involved in secretion of proteins that lackClassical secretory signal sequences	23.8204	30.9672	19.8726	23.4238	29.3096	24.8094	17.2815	18.8098	16.0837	22.5645	23.6386	29.2852	13.567	11.4902	19.1566	27.0446	23.3571	33.2987	31.8979	46.7958	35.7548	11.9628	8.30146	19.7206	28.2902	23.5709	35.9567	41.8779	23.5576	37.2563	36.8006	24.3378	48.9844	31.9717	38.4793	21.7353	30.8271	66.7947	42.4708	39.2719	38.6169	21.0568	31.35	43.2759	64.8701	41.792	60.7469	56.3348
OPB40207	hypothetical protein	75.9678	67.5466	72.4081	43.9349	39.9503	39.8036	78.8404	72.6308	105.711	29.6676	17.9129	54.3549	86.2647	88.3266	71.7352	42.7081	15.6043	25.7696	61.8014	41.5937	225.66	58.7328	32.2959	19.8771	19.6164	32.5903	44.5748	29.1518	70.2926	45.1163	48.1072	89.8502	77.2527	77.7369	43.936	57.4225	66.9839	31.1053	25.359	28.5867	95.6628	83.6596	74.5012	30.6378	39.8064	63.597	17.0884	18.1248
OPB40208	translation initiation factor 2 beta subunit (Interpro motif IF5).	388.218	393.083	340.334	435.062	457.613	411.554	444.127	532.223	537.459	169.128	156.53	140.033	442.671	422.996	415.81	193.087	198.457	223.285	376.943	192.691	752.053	390.858	445.843	225.936	240.605	228.168	172.228	159.193	263.312	274.295	250.899	496.737	400.064	469.386	515.641	497.172	475.733	412.697	344.841	381.162	348.691	412.524	330.863	381.247	347.382	470.844	176.774	204.857
OPB40209	hypothetical protein	13.6922	13.7261	13.7241	9.13536	8.90349	10.6767	21.1886	14.1481	22.3047	21.8072	22.3175	22.0097	16.9028	15.142	15.5342	19.4483	18.1876	18.7615	13.3088	22.5574	16.2184	19.5734	18.8962	17.672	19.9953	19.5499	19.5992	19.0818	12.6893	15.8322	15.0568	12.6305	11.8857	12.0915	8.09292	8.50815	6.76487	12.5588	12.1271	9.4907	18.2768	19.8564	18.6448	18.4143	16.9602	19.7641	19.2051	19.4832
OPB40210	hypothetical protein	1.18479	1.15776	1.36383	0.214998	0.942779	1.0556	0.934044	1.25207	0.861771	1.46375	1.44929	1.21795	0.512765	1.32784	1.01679	1.23424	1.39325	0.807212	0.561105	1.74113	0.777479	1.46308	0.909854	0.547726	0.702615	0.98028	1.80565	1.6745	2.36568	1.81566	1.69034	0.443809	1.53821	1.75163	1.59734	0.470963	0.680415	1.59501	1.90284	1.54719	1.13739	0.376546	0.356271	0.950423	1.48203	0.894989	2.03502	1.74218
OPB39950	hypothetical protein	23.1267	26.1818	29.8252	35.0546	41.5949	32.2371	23.1757	27.5249	32.1258	40.9875	40.4053	42.2443	31.1431	33.7507	26.0701	38.0235	50.2858	48.5478	17.8019	47.5769	15.4007	39.8558	37.4959	43.287	37.3836	41.2553	53.2543	55.6057	42.1635	38.1837	45.3599	44.0409	56.8811	52.7268	146.881	135.135	172.769	210.437	194.612	213.479	40.9652	46.137	37.3694	69.0486	56.6605	58.0298	90.972	109.25
OPB40211	hypothetical protein	65.6973	64.3923	60.8878	58.7949	33.735	50.9368	19.2442	29.7425	27.1489	21.3012	11.806	15.4165	45.34	55.4751	61.1841	27.8996	25.0659	33.8289	48.2745	53.3269	47.9874	29.9635	30.3794	21.8026	28.7942	28.5592	51.5279	49.1811	88.2916	69.7472	85.4002	24.2009	40.3179	31.8712	12.7358	14.7882	19.2038	28.8029	22.188	24.9266	28.2633	21.0902	22.2487	11.0479	13.8346	17.6091	19.5513	25.3585
OPB40212	conserved hypothetical protein	44.9316	41.7734	43.0788	21.144	13.9559	20.2472	23.267	36.445	26.4691	12.0403	11.1202	9.94559	25.9087	25.9242	27.9255	25.6453	28.978	26.526	41.2088	29.9949	61.0729	23.0222	20.7009	27.778	32.2847	27.2256	29.4895	28.8709	52.0758	57.1839	56.6865	17.5535	26.502	16.556	24.8558	27.1949	24.3601	33.5549	27.0944	25.739	19.0508	17.3196	21.3397	22.8226	26.2351	18.8714	23.6668	24.2218
OPB40213	conserved hypothetical protein	43.328	40.6452	43.6477	30.4676	34.2093	27.6998	50.2259	65.0079	66.216	38.7626	35.4942	39.4495	28.902	26.4851	27.9336	25.3261	24.8929	26.4134	31.1781	35.4732	69.9114	22.9466	24.9599	19.1415	16.6822	18.6041	26.5022	25.8323	33.6323	36.7925	38.1026	22.433	22.1237	20.9781	18.6312	18.6386	20.6402	31.268	24.9096	28.7303	15.1771	20.5514	16.2996	17.8286	14.0479	9.45859	19.8623	20.3077
OPB40214	hypothetical protein	680.726	790.824	569.489	275.22	220.53	266.528	149.7	287.613	190.965	158.537	123.248	129.898	410.321	495.199	458.311	216.858	183.811	162.704	425.423	179.638	839.831	219.032	302.996	202.739	205.232	228.696	193.371	166.972	664.02	612.868	668.213	248.552	356.455	314.412	276.562	246.762	156.984	380.811	334.655	368.967	307.031	326.735	386.919	285.306	257.055	222.587	175.386	152.229
OPB40215	exosome complex exonuclease RRP4	10.3545	8.59027	5.79534	6.67229	11.9335	9.45322	8.3795	11.1621	9.00223	3.77596	6.26975	6.41245	8.18519	8.55951	8.84184	7.16768	9.20017	6.86003	4.84741	10.9424	4.15457	9.79983	9.83611	5.79988	6.67572	7.24874	13.2331	11.8031	10.3059	7.75655	10.464	14.6739	8.73689	18.6284	11.5707	11.8733	10.0081	12.1972	13.5087	14.6692	10.8882	8.90216	10.6395	8.96087	6.87193	8.35614	13.4092	13.462
OPB40216	Aldehyde dehydrogenase	20.4725	17.3287	11.9094	41.7569	32.8083	42.1246	11.1494	17.5043	14.9739	26.011	17.4747	23.485	48.2322	76.0509	70.0668	39.7613	36.2654	37.1529	25.1317	57.3276	17.2273	33.6304	40.0816	32.2558	32.3464	38.4662	49.9064	45.6333	16.661	22.4706	23.2055	117.265	196.358	94.4657	41.2628	29.8313	28.9019	16.4306	16.4433	14.272	150.222	122.369	153.086	23.3079	30.5831	32.1562	24.0026	21.6668
OPB40217	conserved hypothetical protein	5.86585	5.96002	2.01934	12.8559	8.35824	8.07679	29.0607	22.8779	34.7281	5.52598	4.64269	6.18042	23.5179	21.2916	23.7162	2.36356	2.53361	1.93757	14.1266	0.205036	24.2108	8.42522	9.95366	4.04232	3.34581	3.87764	0.108096	0.0363394	6.9079	9.39729	9.7938	10.4557	9.4087	11.1351	36.8258	39.3505	22.9003	1.22341	1.0934	1.37377	16.4853	18.3018	23.0209	74.874	51.7723	95.9118	0.864638	0.477606
OPB40218	hypothetical protein	4.59395	4.99353	3.00047	11.9122	14.7368	12.4812	19.353	12.1597	20.2235	27.815	24.4593	25.8925	12.1027	7.78426	8.96427	20.6942	18.5641	19.9152	16.4604	12.5085	11.8966	12.0706	12.7288	14.131	15.7182	12.7578	10.9299	10.0104	1.13781	2.5865	2.41527	1.08471	0.826259	0.748588	0.517798	0.36691	0.189204	0.39705	0.356795	0.509858	0.778519	1.46887	0.79614	0.87369	1.27387	1.806	0.345016	0.339428
OPB40219	hypothetical protein	6.69405	6.39816	5.71509	23.4348	23.8468	24.7135	27.0873	17.529	38.952	23.0296	23.865	19.8932	34.3553	23.2721	26.5819	28.5486	28.1137	30.9899	47.8542	11.1433	38.4852	30.1056	32.1698	16.0666	17.8665	17.1059	9.46058	9.06807	3.2077	3.04123	3.17454	4.32714	4.39488	4.99215	3.59402	3.41448	1.74964	3.55253	3.31235	2.76866	5.77442	4.33028	5.87847	6.05895	7.30429	9.48689	2.91815	3.9683
OPB40220	gentisate 1,2-dioxygenase	0.279088	0	0.15255	0.380468	0.128835	0.584097	0.183206	0	0	0.230477	0	0.479895	0	0	0	0.256495	0	0	0.18679	0.0681297	0.917619	0.131917	0	0	0.119289	0.114969	0.0602204	0.0601322	1.4089	0.527017	0.775933	1.28276	0.171342	0.410812	1.24537	1.64737	1.13481	0.502578	1.6443	1.12806	0	0.218834	0.835	0.561909	0	0.420894	0.622781	0.225541
OPB39924	Protein transport protein SEC23 OS=Magnaporthe oryzae (strain 70-15 / ATCC MYA-4617 / FGSC 8958) GN=SEC23 PE=3 SV=1	49.6875	47.316	42.4426	39.3837	32.3293	41.3894	47.4686	37.6298	41.7429	38.0278	44.1058	46.6246	35.352	41.6091	41.1999	40.8808	37.654	74.8371	41.2411	37.2644	47.3643	46.6282	46.8857	37.0256	38.3421	35.8614	35.5202	35.4145	37.8711	29.8966	32.014	33.319	33.0938	28.4804	12.3563	12.8691	11.3412	12.3485	13.7254	10.2526	30.4251	23.2957	33.0625	19.2953	17.9899	12.7837	25.5495	28.0408
OPB39951	tyrosine/serine protein phosphatase, putative	2.60553	3.60868	10.2418	2.52764	2.71042	2.72458	2.5077	3.16326	4.3587	7.46768	8.46325	7.17939	3.86329	4.13189	2.97202	1.44571	3.93705	1.7553	1.38873	3.55685	1.14325	3.11358	2.12103	1.599	2.08686	2.85709	2.93001	3.87727	3.73257	5.73826	3.25802	2.2181	3.61511	3.57296	2.31836	3.40314	3.65909	12.6182	7.13486	10.2112	3.10036	1.62532	1.55575	2.80251	4.33026	6.28227	5.49909	4.05233
OPB40221	hypothetical protein	0	0	0	0.0977123	0	0.112656	0	0	0	0	0	0	0.132991	0	0	0	0.180689	0	0.144629	0	0.176719	0	0	0	0	0	0.0463319	0	0.362877	0.326904	0.448897	0.597759	0.132467	0.158639	0	0	0	0	0.381762	0.146106	0.478103	0	0.322529	0	0	0	0.276167	0.087317
OPB40222	conserved hypothetical protein	0.757956	2.64239	1.10042	3.45236	0.686459	3.16516	0	0.352506	0.753479	1.25658	2.86395	3.49327	2.18411	3.32417	1.23241	3.3188	2.54407	4.21483	1.66574	5.03389	0	0.237236	0.848315	0.772919	2.62517	2.27617	4.28385	4.40732	5.73717	2.80635	4.55758	2.71661	0.921637	1.4785	0	1.4705	0.405915	0.590764	0.293766	0	2.26585	1.55604	3.0023	1.53456	0.448795	3.04054	2.36186	0.40226
OPB40223	fumarylacetoacetate hydrolase	1.00052	0.692453	0.182122	0.758186	0	0	0	0	0	0	0	0.287086	0	0.198233	0	0.308028	0.139989	0.198206	0.222402	0.243969	0	0.157384	0.184975	0	0	0	0.0720908	0.21491	2.24062	0.376056	1.15854	0	0	0.245096	0	0	0	0	0.19586	0	0	0	0	0	0	0	0	0.134271
OPB40224	Endoglucanase-5 OS=Hypocrea jecorina GN=egl5 PE=3 SV=1	0	0	0	0.33523	0.168821	0.192635	0	0	0	0	0	0	0	0	0	0	0	0.328684	0	0	0	0	0	0.188387	0	0	0	0	0	0	0	0	0.450742	0	0	0	0	0	0	0	0	0	0.274867	0	0	0	0	0
OPB40225	predicted protein	0.160089	0.164588	0.058514	1.69441	0.700104	1.95795	0.210359	0.225641	0.0775709	0.439429	0.696431	0.274211	1.71569	1.38441	1.57042	0.386311	0.582715	0.316093	0.57811	0.130733	0.262593	0.862037	1.05314	1.20634	0.813216	0.574153	0.137401	0.162552	0	0	0	0.500416	1.12227	0.947028	0	0.10614	0	0	0	0	0	0	0	0.427948	2.19364	0	0.13852	0.0872561
OPB40226	glutathione S-transferase	0	0	0	0	0.22882	0	0	0	0.376739	0	0	0	0	0	0	0	0	0.15053	0	0	0	0	0	0	0	0	0	0.107496	0	0	0.175292	0	0	1.10887	0	0	0	0	0	0	0	0	0	0	0	0	0	0
OPB40227	hypothetical protein	0	0.710247	0.494517	0	0.619104	0.473954	0	0	0	0	0.36774	0	0.280227	0	0.553726	0.211859	0	0.135069	0	0.110367	0	0.426714	0.253238	0	0.195867	0	0.689275	0.290419	0.607165	1.01254	1.41724	0	0.276478	0.664747	0	0	0	0	0	0	0	0.350771	0.675076	0	0	0.682967	0	0
OPB40228	hypothetical protein	0.110346	0.141498	0.151385	0.27515	0.155811	0.144675	0.978978	0.622943	1.15916	2.49672	2.65774	3.53981	0.341191	0.194831	0.236957	0.621228	0.533034	0.571497	0.112465	1.93497	0.0904397	0.210038	0.0904996	0.198625	0.232886	0.137178	1.92645	1.78194	0.0374262	0.0425175	0.0384172	0.0520525	0	0.0817109	0.808101	0.165149	0.408809	0	0.0658876	0	0.0813269	0.132206	0.0831199	0.497146	0.0493447	0	0.10799	0.135798
OPB40229	conserved hypothetical protein	0.606373	0	0	0.183936	0	0.211235	0	0	0	0	0	0	0	0.481775	0	0.187892	0	0	0	0	0	0	0	0	0	0	0.0875843	0	0	1.50999	1.26313	0	0	0	0	0	0	0	0.236415	0	0	0.31376	0	0	0	0	0.127247	0
OPB40230	hypothetical protein	0	0	0	1.56923	0	1.73279	0	0	0	0	0	0	0	0	0	0	0	0	0	0	0	0	0	0	0	0	0	0	0	0	0	0	0	0	0	0	0	0	0	0	0	0	0	0	0	0	0	0
OPB39952	hypothetical protein	352.309	366.739	393.979	657.481	685.038	637.775	752.073	782.833	871.671	1252.54	1188.76	1209.51	1086.02	776.84	828.422	329.37	339.542	236.862	670.341	181.588	814.422	699.149	730.264	220.536	223.158	202.788	106.772	103.749	143.038	164.748	139.46	790.542	456.448	636.356	1636.75	1304.11	1152.69	505.888	491.944	488.574	641.966	774.197	658.712	1364.35	924.362	1835.05	167.533	191.128
OPB40231	hypothetical protein	0	0	0	0	0.153241	0.348798	0.656609	0.467356	0.24592	0	0	0	0.206052	0.198233	0.203835	0	0	0.0991028	0	0	0	0	0.36995	0	0.142987	0	0.0720908	0	0.112031	0	0.115854	7.92162	2.24698	11.2744	0	0.326985	1.35207	0	0.78344	0	0.743766	0.781037	0.498058	0	0	0	0.211462	0
OPB40232	hypothetical protein	62.779	68.4536	54.3908	28.7078	27.7171	29.5584	65.2704	52.2357	48.5046	51.9717	64.587	45.8528	45.4034	54.7105	43.2348	40.245	39.6303	39.187	41.8967	27.7057	47.4443	54.9147	53.1207	48.7256	46.6114	46.7696	36.0513	34.5458	90.7933	84.2634	91.3299	58.9233	62.7973	62.9943	73.8808	76.8515	103.338	118.491	106.339	115.412	75.0812	76.9572	65.0165	76.4699	82.6477	66.4506	85.3772	83.6658
OPB40233	UDP-N-acetylglucosamine transferase subunit	3.55367	2.5777	1.18975	2.74041	4.19414	2.28207	1.79206	0.761996	0.817426	2.26751	4.42332	2.36445	0	3.92942	2.66533	3.8621	2.52294	3.58525	1.07842	3.58365	2.25477	2.05092	1.22644	2.22829	3.32157	3.35463	7.02141	4.40943	4.92242	6.25268	4.55031	5.85149	4.31343	3.19578	0	2.11596	4.82027	9.86014	5.0732	6.41712	3.6821	2.93649	5.67732	3.32407	0.970538	1.64412	3.90226	6.72769
OPB40234	hypothetical protein	11.3946	11.7914	7.64829	25.8492	24.4903	27.1056	9.08362	7.57497	10.343	5.27331	4.38437	8.1179	12.9814	12.2384	12.7126	14.5676	16.8296	16.7274	7.53104	13.5754	6.30193	12.9485	14.8255	10.2574	9.76705	7.83687	16.1093	14.0228	11.0884	13.1343	12.4289	10.8984	18.5931	12.3948	4.88858	9.28234	9.97335	4.14749	6.24128	6.59173	8.13319	9.85953	11.2576	3.21025	4.23191	4.44836	6.88086	6.8985
OPB40235	HFBs	19.801	23.8111	36.1927	49.781	45.2132	52.8449	3.64106	7.23545	8.39076	16.1764	18.4993	22.3097	45.875	35.141	44.3652	26.8717	24.1826	27.1886	14.0249	13.1163	8.61262	16.8669	11.3875	52.5921	66.5918	57.7544	31.4582	28.9582	8.29851	6.83315	10.3482	38.4077	60.3359	35.3942	91.339	109.919	122.65	95.7817	98.6731	96.6006	73.6473	48.9977	64.122	92.5669	71.9878	98.0384	73.9474	86.0368
OPB40236	hypothetical protein	85.2456	79.3941	107.311	61.5064	79.1141	62.9755	128.934	79.9883	107.908	70.1142	107.906	76.1241	126.104	140.846	118.975	79.7433	71.35	68.7309	85.9291	97.0782	109.729	177.382	170.017	85.2221	86.2538	91.0485	76.8931	79.919	85.0754	59.4499	62.0912	64.8194	58.8754	92.7377	58.8394	65.2032	60.1514	73.3666	109.065	96.3851	87.8508	141.945	83.54	127.5	119.839	112.779	99.1702	107.543
OPB40237	hypothetical protein	19.3828	15.8445	37.2025	4.67706	5.90532	7.73178	19.0578	15.4847	23.4754	8.0421	8.75966	7.89374	9.50234	11.2771	6.25124	10.4933	11.9572	10.3693	8.60795	14.94	15.9925	8.54829	4.16135	9.58018	8.42262	5.12724	14.53	14.7423	30.772	21.4092	27.0796	13.1858	12.7885	17.0675	6.90725	7.71124	7.75809	10.9155	17.8294	18.5352	12.3806	15.7179	7.18326	3.46811	8.09318	3.42786	13.7674	16.7202
OPB40238	Vacuolar transporter chaperone	39.5007	41.4213	43.1157	26.1136	29.257	48.0648	59.7563	70.9892	84.269	25.6523	28.7214	25.6464	35.8461	34.2027	40.0981	40.2627	38.3055	35.5675	48.4231	43.6867	50.8416	38.7138	37.3563	37.5642	39.1274	28.3219	33.1698	37.9815	68.8067	48.2195	54.4504	56.6278	44.7048	40.6325	51.6686	53.6457	40.4496	45.6627	44.4901	49.3571	41.5056	36.9228	33.0916	41.583	44.9754	51.6502	31.8164	38.626
OPB40239	#N/A	104.038	108.435	95.9195	306.557	224.2	256.682	111.936	158.119	155.252	231.917	179.679	223.251	164.359	167.592	134.331	139.819	131.991	157.331	175.725	135.69	169.697	101.172	135.735	122.351	112.365	112.49	133.572	127.73	75.6211	65.7109	78.5747	185.55	193.009	165.839	170.767	183.426	216.825	156.649	133.536	165.665	122.402	99.234	117.148	70.315	48.9723	62.4365	79.8148	81.8294
OPB39953	hypothetical protein	468.861	451.059	307.36	687.679	723.642	710.794	855.827	935.445	1125.44	1309	1338.09	1347.81	992.265	919.525	907.665	1332.83	1374.65	808.464	845.11	190.592	1155.42	662.931	632.365	919.623	905.556	790.881	69.0709	67.3641	404.086	485.827	594.203	3032.29	2143.51	3003.29	2613.08	2218.11	1876.05	1310.13	1020.1	914.737	3273.4	3264.99	3305.63	3736.48	2920.03	4806.2	635.827	779.517
OPB40241	hypothetical protein	2648.29	2922.42	3027.15	4221.62	5329.31	3812.42	11024.1	10404.1	11210.7	35131.3	31714.9	29254	4857.89	4652.92	4126.64	5030.55	4491.54	3439.22	6805.87	1379.01	5506.58	5435.59	7011.1	4873.92	4683.07	4826.17	645.924	647.779	1584.83	1089.1	1180.18	13021.5	10657.1	14047.5	49169.1	46518.2	49428.5	17574.9	16945	16229.1	12510	11707.8	12851.3	25584	13197.3	29600	6332.31	7059.53
OPB40242	GT31	20.9417	20.4561	32.206	7.67367	8.75793	7.80179	13.7555	6.87874	11.1962	24.0344	23.8929	27.5305	6.7128	6.23021	5.8927	13.9573	9.90172	9.83881	8.89871	14.313	12.6031	8.75791	9.88905	8.04218	8.42803	7.82163	19.0689	18.3105	45.1432	41.2875	44.0343	6.94324	9.86226	7.90434	15.8341	15.2263	20.3216	25.233	24.1226	25.895	9.05982	9.58458	10.0174	11.9879	12.3285	11.479	31.6022	28.948
OPB40243	ceramidase, nonlysosomal	9.93461	10.7983	12.5024	5.59176	6.95179	4.60377	3.61355	2.75178	3.34867	5.54966	5.13872	4.70807	6.80107	8.57178	6.03809	49.4857	47.4269	45.332	5.77278	39.8695	7.85502	13.5779	14.4774	32.2315	33.3849	33.309	33.6873	30.3129	20.3439	23.4433	20.5309	5.83496	10.1035	7.48106	17.962	18.7229	16.7652	29.9071	27.5387	28.4558	10.209	9.3967	7.67572	28.1749	34.65	22.6554	30.652	32.8918
OPB40244	sugar isomerase	166.957	160.891	110.735	51.051	58.3861	49.9883	41.4433	23.5886	46.7231	49.0829	45.8581	43.5342	114.924	114.478	106.755	72.8925	68.343	58.3992	114.489	45.707	225.319	73.5212	72.9328	78.4564	76.6524	72.7134	39.4567	35.6593	57.8936	119.178	84.0332	90.41	118.479	89.7067	224.018	166.451	144.194	162.648	145.528	153.125	170.318	172.117	166.372	252.623	207.084	305.668	65.466	79.0991
OPB40245	hypothetical protein	49.9828	49.7095	107.822	7.7515	6.37802	9.96872	12.0328	10.7609	11.0386	4.83936	5.94078	5.79808	11.3252	15.9817	12.5291	7.04654	6.72233	7.06665	11.0272	9.39882	14.8938	20.4083	17.029	11.2254	10.9616	11.8287	17.712	18.155	142.855	77.2756	92.3053	34.4091	26.8727	33.2126	11.1619	11.4468	9.45464	7.56489	10.1214	9.70763	28.8189	31.6432	28.5624	17.3262	22.7059	16.3819	24.3498	20.479
OPB40246	hypothetical protein	0.230011	0	0.504013	0.13918	0.0715587	0.080336	0.402891	0.107936	0.11178	0.379108	0	0	0.379182	0.0905619	0.187907	0	0	0	0	0	0	0	0	0.078713	0	0	0	0	0.207327	0.0585644	0	0.143018	0.473285	0.113244	0	0	0	0	0	0	0.453428	0	0.345447	0.461674	0	0	0.0495162	0
OPB40247	GCN5-related N-acetyltransferase##	7.38775	4.83927	4.83363	1.34484	2.11767	2.64662	2.76924	10.0342	3.75676	0	0	0	2.60746	2.76892	2.31931	0.196538	0.531477	0.125608	1.67919	0	4.17178	1.78822	2.35222	0	0.36381	0.519759	0.0915181	0	9.04816	10.0763	10.4047	2.29087	7.46982	3.09499	0.468003	1.23487	0	0	0	0	4.7203	5.56214	6.91569	0	2.62799	0	0.397935	0.168961
OPB40248	conserved hypothetical protein	0.481963	0.297175	0.422867	0.568359	0.361651	1.06114	0.633341	0.271799	0.210045	2.77771	2.20193	2.47605	0.89402	0.738584	0.945718	2.30939	2.71252	2.56901	0.914381	3.30683	0.395228	0.870442	0.845039	1.23837	2.40608	1.79552	3.32884	3.02195	0.261175	0.11101	0.0670966	0	0.119302	0	0	0.383705	0.0791786	0.118287	0.229655	0.199309	0.142267	0.383643	0.14503	0.289813	0.17231	0	0.250484	0.315453
OPB40249	hypothetical protein	27.3849	25.2785	18.5877	18.2848	11.016	20.3726	10.3097	17.3854	11.7529	3.59825	4.82649	6.56598	20.0882	17.5358	17.1848	12.5085	10.2373	12.4456	9.98633	15.141	13.8651	15.2588	10.9457	14.9199	17.4097	13.7547	17.7033	15.8869	20.7986	28.0191	21.0629	31.4534	28.3084	32.8906	25.7151	16.2698	23.4764	20.8326	19.1893	18.7512	20.287	22.893	13.6776	16.4834	24.5492	17.1238	18.8561	15.9337
OPB40250	Kex1p involved in alpha factor processing	20.9744	20.0725	32.7515	19.8059	18.9447	18.2777	15.5418	12.714	16.8563	21.4948	19.3906	22.2527	13.1939	17.4093	14.7255	24.4756	24.9411	29.6221	13.8572	31.7172	9.90316	20.5009	20.1376	19.0408	20.5109	19.925	32.0686	31.8383	29.5451	23.726	26.9022	11.1868	13.116	10.9063	15.6162	15.2659	22.806	28.1204	29.5889	31.1649	9.90659	11.4297	9.44129	16.5089	16.1246	10.3167	30.4193	31.3228
OPB39954	SSCRP	0	0	0	1.11136	0	0	0	0	0	0	0	1.06334	0	0	0	0	0	0	0	0	0	0	0	0	0	0	0	0.248028	0	0	0	0	0	0	1.2988	0	0.937984	0	0	0	0	0	0	0	0	0	0	0
OPB40251	Fe-S cluster assembly protein DRE2 OS=Nectria haematococca (strain 77-13-4 / ATCC MYA-4622 / FGSC 9596 / MPVI) GN=DRE2 PE=3 SV=1	44.2325	45.5263	50.8239	62.55	69.1295	59.4458	54.5461	72.7726	65.02	61.3897	52.3919	50.5475	51.3474	50.4749	45.2905	57.4244	54.6983	56.061	46.5234	49.6733	29.9707	54.9014	48.7807	73.5194	65.0061	74.9742	60.81	62.9544	63.4377	96.3589	84.176	62.5894	113.465	70.927	79.1283	110.918	109.846	145.334	162.489	166.908	83.6999	87.7343	90.2593	105.284	102.016	108.262	122.581	116.689
OPB40252	hypothetical protein	0.444687	0	0	0	0	0.0931656	0	0.250254	0	0	0	0	0	0	0	0.0809948	0	0	0	0	0	0.084332	0	0	0	0	0.0382548	0	0.0600735	0.135571	0.1856	0.165429	0	0	0	0	0.145456	0	0.105431	0	0	0	0.266939	0	0	0	0	0
OPB40253	hypothetical protein	4.57092	5.801	6.47076	1.84745	2.02159	2.12454	2.44417	0.474411	1.74822	1.95922	1.92495	1.16597	2.71942	3.2206	4.75927	2.34647	2.27391	1.81115	2.48284	3.05445	2.50673	4.31341	5.25956	6.06154	3.92057	4.59561	2.26922	2.39932	5.00355	8.52266	8.46815	3.40052	5.39072	3.23432	3.76733	1.99115	1.64674	5.65082	1.78905	4.3021	2.76911	5.54822	4.55006	8.53372	9.34636	7.65428	1.28743	1.63523
OPB40254	BZIP transcriptional regulator	63.1601	66.8915	48.9457	32.5791	48.019	35.3494	55.6532	31.0118	59.8568	64.6198	81.7292	78.5833	55.9018	57.046	54.1778	66.9162	72.3254	57.2989	60.3043	75.4819	87.6092	65.1217	62.1369	61.2835	56.3609	53.8006	50.4852	51.6461	48.8415	53.3599	59.2707	88.4986	78.6404	103.868	98.4979	100.965	84.6383	204.997	211.224	170.125	108.758	135.219	107.581	166.2	130.274	181.231	114.703	126.485
OPB40255	hypothetical protein	4.14861	4.86223	2.67329	10.4854	7.96534	7.92603	9.72419	9.15921	10.9173	4.96152	1.72335	3.90624	6.33606	5.86305	6.07983	5.62247	5.26058	5.15994	6.91371	5.09582	4.94049	7.17665	4.20385	5.76132	5.25046	6.38643	4.30155	4.48128	3.51835	2.79375	2.94281	4.39563	3.91512	4.80475	3.10126	2.4184	4.12766	4.06003	5.59808	4.67033	5.65426	6.05325	4.76323	3.59287	6.24629	2.45672	4.04133	4.90283
OPB40256	conserved hypothetical protein	0	1.22194	0	1.00737	2.61991	1.1221	1.42265	4.39687	0	9.28618	3.4305	3.89456	0	0	0	2.37608	0	2.66674	0	1.54107	1.83188	0	2.65064	2.16614	2.06657	0	1.99165	1.70938	4.84993	4.97891	2.2425	6.65327	2.48855	3.06328	0	0	8.10635	3.23655	1.16211	1.20198	8.5346	4.47945	1.54727	0	0	0	0.588281	1.57416
OPB40257	Endoplasmic reticulum vesicle protein 25 OS=Gibberella zeae (strain PH-1 / ATCC MYA-4620 / FGSC 9075 / NRRL 31084) GN=ERV25 PE=3 SV=1	130.458	133.79	135.145	300.858	269.733	257.838	143.437	226.239	147.219	202.407	143.394	158.878	122.959	147.163	134.896	91.4483	112.149	170.757	159.568	128.382	117.634	120.248	132.459	102.555	106.924	106.084	119.986	111.835	128.959	96.1842	117.408	307.248	282.852	256.253	182.683	196.666	235.393	177.195	190.63	234.078	177.321	167.463	192.413	63.5258	67.0971	61.2459	106.219	106.106
OPB40258	conserved hypothetical protein	142.412	144.514	169.833	67.1222	82.3299	74.5771	57.4977	95.3444	102.331	95.7867	111.22	85.3435	103.858	99.1652	89.2812	48.0663	48.6456	47.3238	67.7148	50.8554	117.549	86.0825	98.6813	64.528	62.7778	61.6093	43.6339	49.462	114.804	82.0825	103.73	92.1634	87.6846	98.6435	133.519	163.412	150.792	111.522	160.149	136.258	92.3368	132.214	84.9867	139.017	121.504	113.775	97.0061	89.3677
OPB40259	hypothetical protein	53.4877	54.2285	57.361	22.9667	22.412	25.5798	61.885	40.0253	69.0893	40.8295	43.0944	39.0201	59.2619	50.3195	51.3171	35.0413	30.8082	33.366	67.5444	33.2009	104.937	49.7651	54.3296	27.9989	29.2594	27.6311	30.0734	30.5079	29.3454	25.616	24.7622	32.1308	19.292	28.4778	22.5943	24.2116	19.3539	10.9047	14.2009	11.9161	28.3161	35.6065	27.1437	47.3325	29.3893	47.9056	14.8311	16.391
OPB40260	replication factor A, large subunit	7.73656	11.1734	8.33736	28.5537	27.7255	27.1189	15.3753	17.3086	18.0772	17.2454	16.3261	18.6066	14.3092	14.3483	12.7511	15.9175	15.0715	18.26	9.40548	9.26531	5.12029	14.2609	12.1322	12.2198	15.6523	14.7343	11.5871	10.6234	6.07015	9.70397	9.59127	18.7267	18.8814	16.7192	6.86252	5.93961	7.889	5.5619	5.33307	5.44351	12.4868	7.12167	12.0187	5.608	4.53009	4.51763	6.43957	6.3683
OPB39955	hypothetical protein	9.2142	10.3381	1.97354	1.72804	0.37239	1.2587	0.920801	0.704138	0.878723	0.495612	0	0	1.85718	2.25146	1.22651	0.639759	1.17751	0.653475	0.808647	0	2.13826	1.42356	1.10338	2.15733	1.87525	2.39794	0.517332	0.216759	22.7804	23.7688	27.3752	8.91887	10.1186	7.97805	1.12118	2.57447	1.3088	0.242745	0.355709	0.408801	7.26634	9.16873	9.76278	3.22015	1.96622	1.81411	0.772454	0.650941
OPB40261	hypothetical protein	10.6839	10.1724	10.8886	28.0827	26.6372	24.7748	10.9934	17.8245	13.3756	31.4816	29.8115	32.5287	18.0212	14.5654	13.7741	22.5769	22.7889	22.5517	11.0086	23.8206	11.6316	13.3717	14.3804	27.3501	26.1792	26.0435	39.7014	40.3552	9.03467	7.9541	9.23153	12.7268	32.6051	13.5977	13.8455	22.4279	20.4187	27.8738	25.504	31.8634	19.7207	22.3971	20.2959	17.7359	24.96	17.4169	25.1049	25.1857
OPB40262	zinc-binding dehydrogenase, putative	24.413	22.0953	12.8366	14.3048	10.1103	13.5429	5.95529	6.55418	7.05245	2.20292	2.60382	3.4399	6.26542	12.3405	11.7518	6.85824	8.51289	8.87106	8.57848	11.7919	6.13974	4.6679	7.81605	3.96315	4.67242	6.04704	12.5454	13.001	19.0444	27.3373	24.4816	20.3855	28.0253	22.3935	5.0627	5.77903	7.16502	11.3876	8.96667	9.90064	17.2199	11.099	22.7592	3.49065	2.37844	1.20729	11.667	12.9477
OPB40263	SSCRP	2629.51	2821.33	2701.39	3165.77	3273	3708.81	5063.56	7769.97	5960.74	918.724	749.591	778.719	2017.03	2085.29	1922.26	923.815	814.69	1034.95	4185.14	69.7719	5375.17	1788.35	2013.29	1090.79	1204.73	1231.21	92.783	86.5159	523.697	789.226	778.957	4749.5	2190.97	5894.36	5561.28	5625.27	5186.52	1944.24	2556.4	2408.4	1876.82	1885.14	1935.74	3305.83	3218.49	4270.85	1326.74	1285.7
OPB40264	acetate?CoA ligase	1.46185	0.668016	0.771774	5.9435	4.61653	4.93793	3.48604	1.83143	3.46333	5.52868	5.82933	6.49196	3.95017	3.57562	4.18249	7.30118	5.91226	7.44066	5.86494	13.6618	0.799304	9.46615	9.85493	8.79004	8.20585	8.51372	13.0121	12.1564	1.83297	1.12115	4.33363	5.2794	7.36732	6.08521	8.39829	9.6912	12.0889	30.6512	20.6244	18.6302	3.5173	3.78884	4.2344	10.8554	16.7406	12.9257	11.7686	12.0832
OPB40265	hypothetical protein	18.904	19.2841	21.6632	17.0459	20.242	15.9173	19.9733	21.9826	18.781	18.5392	13.4889	14.2798	18.6128	18.6184	17.8538	14.8693	11.9999	13.8783	11.9096	22.5728	17.9455	21.4848	20.9413	12.5856	13.5539	14.804	19.053	16.9273	11.575	12.3905	10.0392	20.5603	30.534	17.8584	20.2064	19.9229	13.9768	13.2402	11.2094	14.2381	29.681	35.348	28.2542	14.244	12.5967	16.2196	15.6331	17.6035
OPB40266	conserved hypothetical protein	0	6.0388	7.7275	0	0	0	0	0	0	4.4178	0	0	0	0	0	0	0	1.5964	0	0	0	0	0	0	2.596	5.78947	0	0	3.06972	14.4923	5.09798	0	2.69806	0	0	0	0	0	0	0	0	0	0	5.49435	4.30678	0	0	0
OPB40267	transcriptional regulator ASM-1, involved in fruiting body development	47.1898	47.5742	90.2108	45.6074	60.729	58.4226	114.782	45.9404	105.223	118.317	130.683	98.61	77.6053	84.2092	68.9989	65.2117	56.1663	64.2316	92.4438	76.2765	77.1407	121.474	117.77	106.254	106.136	102.223	73.9324	77.125	103.798	57.7918	62.2656	51.2904	45.1356	53.7191	35.8478	37.7348	26.6237	37.0936	46.7806	34.7456	71.1893	80.8993	72.0312	89.6285	115.063	92.4567	68.359	67.6543
OPB40268	hypothetical protein	74.7579	72.4479	96.952	76.8836	79.6845	76.7594	76.6163	78.9736	69.6189	105.665	101.495	98.5301	72.5938	75.6005	72.7442	78.0131	68.8454	87.2296	83.9161	65.274	95.1869	61.4861	74.8392	91.2028	89.978	90.4933	57.9932	56.3293	69.2321	54.656	62.8861	59.9517	55.4879	59.7989	67.8199	65.7453	66.2838	42.7876	50.7596	46.031	66.923	58.0706	61.8385	63.9206	52.9133	76.1003	45.6114	40.6973
OPB40269	hypothetical protein	4.40713	4.06392	2.86675	19.0444	18.8711	23.0687	14.0771	14.3896	15.8881	14.9414	10.0797	11.6636	8.53925	8.60814	8.60163	10.9065	12.4023	13.4312	10.0722	14.2598	5.08848	8.0045	14.9886	7.6914	6.40007	6.2874	11.9609	10.9066	6.10181	2.25742	1.9876	26.4019	13.1862	18.9567	4.79221	11.0431	9.51396	3.87972	5.76848	4.0324	8.2987	6.18479	9.27747	5.03109	3.8242	6.11028	9.83737	9.07311
OPB40270	dihydrodipicolinate synthase, putative	46.3127	52.8211	58.259	134.23	117.665	111.696	65.1971	131.778	57.4054	25.0214	14.9168	23.5464	44.9961	44.9461	49.3412	39.5287	40.9623	42.2984	35.0618	21.1128	51.7233	39.6367	61.9005	45.3331	46.4695	44.2619	34.8328	30.981	53.5988	60.7677	50.2036	175.134	145.307	171.015	27.2803	52.9715	41.1885	20.4269	20.9213	22.7273	76.5504	56.8124	75.5704	15.5454	16.0925	22.3999	19.7533	17.9926
OPB39956	conserved hypothetical protein	0	0.479467	0	0.824302	0	0	0	0	0	0	0	0	0	0	0.546515	0	0	0	1.15818	0.217203	0	0.418196	0	0	0	0	0.198462	0.37515	0.890779	0.967838	0.623292	0	0.538783	0.652266	0	0	0	0	0.512082	0	1.36376	2.01736	0.661182	0	0	0	0	0
OPB40271	short chain dehydrogenase/reductase	10.0531	8.94006	6.97295	5.2231	5.28561	4.00594	5.2365	5.81614	5.64274	11.3406	12.187	14.5557	3.35221	1.7064	1.36568	5.88759	6.43038	5.87856	1.70424	7.78442	1.31234	2.41074	2.83006	4.08261	4.10157	2.49532	7.51601	7.68405	4.50492	10.3291	11.6422	3.79646	3.52073	3.28487	14.2162	6.57689	17.6102	12.2026	11.0675	12.4083	1.89713	1.99541	2.62254	3.85916	2.27417	3.36764	6.89014	7.58811
OPB40272	Kynureninase	9.59995	11.4299	15.411	289.608	282.788	294.186	7.06639	5.82352	5.31296	28.7869	31.018	29.5237	176.09	277.151	236.964	166.377	157.291	132.03	11.051	266.816	3.80383	192.644	246.274	137.013	138.764	145.12	153.468	155.452	11.9117	11.0505	12.6663	329.122	163.39	394.448	87.4047	82.8188	113.907	149.757	96.7059	93.412	238.32	175.146	270.356	47.3557	62.0673	43.738	82.5268	87.2058
OPB40273	potential indoleamine 2,3-dioxygenase	104.651	112.947	67.7803	146.006	140.064	140.747	62.4316	70.8333	85.6422	65.8169	59.8936	66.6408	247.864	192.523	201.473	75.206	75.8115	54.0065	98.3458	73.712	124.957	138.758	153.398	67.9227	67.9882	67.0291	38.9783	35.0201	24.0982	65.5694	35.0331	124.361	88.4671	139.1	99.6545	75.8315	85.8142	99.8546	63.0064	54.5908	108.305	104.242	105.033	69.7628	75.4126	83.8576	33.8984	42.4444
OPB40274	hypothetical protein	142.994	145.383	109.511	119.533	112.593	147.029	259.895	143.966	293.278	191.895	188.678	178.548	317.638	194.056	212.263	56.7162	51.8297	48.2494	170.732	27.8702	140.14	186.852	196.74	48.3276	50.952	43.4959	38.6561	34.1132	77.1373	112.969	84.1882	226.665	166.754	166.615	139.162	140.882	121.192	64.2378	56.7293	56.5858	273.847	338.127	288.031	255.867	197.204	309.614	83.3507	82.5823
OPB40275	hypothetical protein	125.763	129.955	128.892	72.36	55.0875	63.7838	50.4116	56.4708	50.5014	218.639	210.649	160.611	65.7081	91.9728	72.9531	50.4189	56.3963	47.9332	57.0531	64.4504	61.7062	65.9694	58.4225	75.2802	73.4208	67.3401	77.1542	62.9182	165.586	202.778	205.414	92.5738	115.755	111.35	78.7244	92.339	91.1911	210.038	176.085	176.429	81.442	86.2089	82.0492	94.8472	79.1338	75.0587	119.583	110.222
OPB40276	benzoate 4-monooxygenase cytochrome P450	0	0.170519	0	0	0	0	0	0	0	0	0	0	0.20301	0	0	0.15167	0.137922	0.0976313	0.219188	0	0	0	0	0.672402	0.422505	0.946264	0.071014	0.141195	0	0.494213	0	0.300344	0.603884	0	0.731518	0.644504	0.79947	0.588245	0	0	0.244221	0	0	2.31825	0.87789	0	1.04221	0.66165
OPB40277	hypothetical protein, vacuolar membrane	658.43	660.647	540.074	523.317	550.081	464.583	1109.13	1441.25	1411.88	1590.03	1275.82	1403.97	523.101	387.738	395.439	124.029	134.238	104.984	523.204	85.0275	726.94	275.092	296.609	149.69	143.109	140.03	51.6125	52.366	150.129	253.398	195.304	660.334	656.595	576.733	3440.01	2937.83	2926.95	639.906	697.033	741.094	466.211	487.08	527.411	1339.13	932.2	1817.82	194.887	201.977
OPB40278	Phosphoglycerate kinase OS=Hypocrea jecorina GN=pgk1 PE=3 SV=1	3051.05	3052.28	2374.37	2674.97	2977.58	2523.7	9568.86	10148.1	10703.3	10616.4	8747.01	9189.75	4092	2879.2	3161.24	967.99	1005.67	889.98	4599.46	111.121	6921.5	2617.2	2899.21	679.639	659.96	614.303	41.3823	44.4374	494.124	717.085	588.277	3629.48	2121.47	3076.9	8202.53	7108	6822.25	704.449	896.32	930.157	2900.32	2838.83	2899.79	6242.17	4714.44	8078.53	593.51	525.319
OPB40279	hypothetical protein	242.199	297.706	255.944	286.703	342.321	260.949	214.948	232.823	284.139	189.327	191.876	221.302	136.574	204.402	178.293	159.576	121.597	178.536	251.919	147.463	383.423	143.575	143.25	104.842	129.732	90.6729	112.62	93.4588	240.035	182.141	275.915	187.835	192.129	218.466	87.9606	140.163	94.0319	74.2533	89.8992	64.4249	214.95	215.076	145.377	61.996	115.788	49.3512	66.5365	71.0849
OPB40280	hypothetical protein	97.8425	98.7451	89.5526	10.1812	11.5552	8.61669	58.0181	40.9205	51.1581	32.9738	34.2104	29.6006	9.51257	6.95848	7.23615	14.8263	15.4017	12.2652	61.8665	9.55226	75.361	11.8664	11.4373	8.22961	9.05469	8.32932	11.0788	9.90574	88.5542	98.5833	92.8549	27.2781	22.5541	27.2736	35.0644	37.8355	43.6039	12.9171	12.9227	14.0014	18.2794	17.2664	19.1788	30.5275	23.2605	33.7561	14.8757	13.6566
OPB39957	Flavin-containing monooxygenase	0	0	0	0	0	0	0	0.0958634	0	0	0.221954	0	0	0	0	0	0	0	0	0.0333298	0	0	0	0	0	0	0	0.0591393	0	0.0520713	0.0947262	0	0	0	0	0	0	0	0	0	0	0	0	0	0	0	0	0
OPB40281	conserved hypothetical protein	0	0	0	0	0.0671422	0	0	0	0	0	0	0	0	0	0.0880931	0	0	0	0	0	0	0	0	0	0.0609805	0.0594318	0	0	0	0	0.100028	0	0.355112	0.106195	0	0.427901	0.117777	0	0.170765	0.0984912	0	0.341947	0.43194	0.14424	0.641975	0	0	0
OPB40282	C-4 sterol methyl oxidase	7.48431	6.52303	4.73825	2.86351	2.79217	2.33622	2.75841	4.23966	4.24083	8.2387	9.39772	13.7673	7.46513	9.0304	6.90834	11.3264	14.5529	6.62607	3.51907	12.7615	7.76922	4.96754	5.51452	6.59144	9.19551	8.87459	5.32358	7.02262	5.30582	8.54186	7.02825	2.41858	7.42159	3.67389	14.0722	16.2927	17.9551	39.3276	20.7528	18.2587	8.37589	10.1033	5.50268	13.4771	15.4515	14.26	17.2742	17.5277
OPB40283	conserved hypothetical protein	1.37816	1.13725	0.603657	4.00412	3.07894	3.94582	6.39614	10.7272	8.85782	56.5131	41.6084	56.7525	2.72606	1.30369	1.80066	4.93927	4.93827	4.4677	1.36152	9.03414	1.96113	2.35182	2.22493	4.99631	3.90609	4.1738	5.77093	4.65736	1.24093	2.51963	1.27818	0.683123	0.339844	0.271186	9.67519	4.54649	8.86274	16.2883	11.4322	14.6559	0.951775	0	0.275712	3.13738	2.62427	3.88381	5.20536	5.97812
OPB40284	hypothetical protein	2.26523	1.83258	2.27291	1.57392	1.17537	1.36433	2.09002	0.747446	1.96042	5.63479	4.48251	5.6949	4.17209	2.89752	3.13269	3.4423	2.95544	2.08375	1.24094	7.55846	0.711411	3.84827	2.64075	4.40858	4.15966	4.42895	4.54873	4.13419	1.99146	2.51623	2.71741	0.814522	2.20709	1.63986	4.11936	2.78186	4.27564	18.6302	13.7219	11.6928	1.42267	3.06914	1.9579	4.5404	4.30776	4.22432	9.04875	12.1055
OPB40285	MFS permease	0.796451	1.43863	0.653933	2.26014	3.14675	2.1896	0	0.419973	0	0.164215	0.324268	0	3.44605	4.59364	4.87685	0	0.501637	0	0.669903	0.0973741	0	2.92457	2.96116	0.91907	0.762516	0.657573	0.042852	0.129287	1.41113	1.96912	1.59256	12.3766	15.0881	10.5742	1.33745	1.18121	1.13844	0.723993	1.29657	0.812843	11.4973	14.4581	13.5868	1.60041	2.1322	1.50275	1.53587	1.69866
OPB40286	Dihydroxy-acid dehydratase	0.311698	0.897973	0.341678	1.01819	0.699942	1.11078	0.327632	0.526956	0.816504	0.513503	0.101664	0.106823	0.693759	1.02984	0.993495	0.395518	0.785432	0.775662	0.590223	0.671741	0.409117	0.769681	0.205238	0.256143	0.31699	0.567278	0.776273	0.840107	0.464042	0.429665	0.303683	0.700047	1.15591	0.460748	0.56016	0	0.511272	0.609902	0.148273	0.342504	0.644614	0	0.281133	0	0	0	0.323042	0.356337
OPB40287	hypothetical protein	3.67431	2.81878	1.7537	3.42176	2.54229	4.04594	1.85621	1.98771	1.51428	0.621494	1.68809	1.13169	3.49416	4.79113	3.00026	1.37409	1.89891	5.14032	1.52257	1.84337	3.40342	1.51821	3.31934	2.51311	2.24361	1.32272	2.71604	2.93815	2.2901	3.44347	3.27656	2.10033	3.13572	2.22436	1.05522	1.49142	0.923972	2.62972	2.45553	3.9796	3.76501	2.0839	1.4134	0.757061	0.840872	0.568906	2.9707	1.68525
OPB40288	histidine kinase class IV Fos-1	3.6942	3.85108	3.42337	3.11534	3.51148	3.1637	3.96549	4.91388	5.74727	5.14131	5.26288	6.05994	3.34577	2.7608	2.87115	6.11941	4.89503	5.63989	5.14451	5.02259	3.41373	4.00515	3.53644	4.11702	5.46151	4.95262	3.61691	3.37418	3.17114	3.03391	3.83882	3.51415	3.02564	2.69341	4.56258	4.24383	4.18666	11.3546	8.54956	8.24006	2.61157	2.40064	2.2697	6.88445	4.83594	7.0759	8.34238	6.38201
OPB40289	MFS maltose permease	0.224842	0.154392	0.164239	0.272096	0.979602	0.471201	0.886149	0.42208	0.873958	0.98818	1.09951	1.54199	1.112	0.973676	0.367386	1.29358	1.38485	2.79863	0.303593	0.550346	0.246009	0.142253	0.0823548	0.538645	1.78097	1.48702	0.48312	0.422945	0.65875	0.916257	0.625762	0.6993	0.555262	1.1071	3.69984	2.67599	0.736585	0.731021	0.355982	0.513086	0.553989	0.475154	0.562869	2.55715	0.93705	4.75403	0.581048	0.549867
OPB40290	cellulose binding protein	19.4332	21.3013	13.8054	5.4835	5.70828	4.58506	5.74928	6.28143	8.30691	4.47427	3.28032	3.45388	13.3114	8.17467	12.4395	3.02857	4.55804	3.84087	2.47791	3.08378	14.0839	8.55013	8.28288	4.04241	2.827	3.03739	3.20016	3.26324	5.79505	4.13756	3.53185	3.58328	5.50649	2.84279	9.02543	10.2284	6.30025	16.1734	9.7561	11.2308	7.51156	5.81506	4.86102	8.78978	5.7827	7.66571	1.41019	2.0659
OPB39958	hypothetical protein	3.6765	4.21279	2.15375	22.7888	24.6439	20.7511	7.41324	5.89866	7.1323	32.0876	29.0475	36.111	10.5485	7.62913	7.55098	33.0154	33.2952	38.5092	4.57479	50.2125	4.96367	10.6802	12.19	15.0662	13.4568	14.8271	48.7617	44.9108	1.68018	2.18513	1.18659	0.725573	1.45205	0.966814	4.10439	3.87922	5.55754	1.26354	1.0841	2.12723	0.194788	0	0.196524	0.792769	0.702342	1.18833	2.85108	2.2308
OPB40291	MFS permease	44.6324	39.6762	18.9658	12.1452	13.6178	12.8496	6.07551	6.21638	6.43023	7.27395	6.85396	6.84596	36.2998	38.9624	47.5757	6.99531	7.65049	6.93447	9.46696	7.23883	64.2735	25.6743	23.1628	5.25246	6.29971	4.57719	3.1907	3.80405	8.29308	9.53786	5.80179	13.7445	6.75118	10.6633	60.8712	39.6349	35.1382	84.0734	49.6992	48.3142	16.4646	22.0062	14.6332	39.506	18.2741	46.989	11.3282	14.6889
OPB40292	Zn2Cys6 transcriptional regulator	9.92281	9.08021	5.73942	8.06702	6.5045	8.8824	3.34971	2.91143	6.12229	5.56379	6.06686	7.0868	10.3096	9.68051	11.1487	8.94174	10.1865	9.55563	6.70459	9.11029	10.1768	8.70072	7.86989	6.72271	8.41555	7.12312	6.80827	7.33366	3.35588	3.68961	2.73313	6.43856	3.32013	3.05469	7.89001	9.84896	6.43799	15.1447	9.41662	9.4492	5.80443	7.54351	3.4169	6.63644	5.29334	6.24507	5.2598	6.52143
OPB40293	Transketolase	5.98757	6.91135	3.11009	5.38429	4.87348	3.41381	3.31277	8.88391	6.87071	0.864995	0.257057	0.539765	5.13101	6.62682	5.41004	0.332649	0.485304	0.43555	2.06288	0.437508	11.7165	2.24604	3.0518	0	0	0.043472	0.360613	0.320014	3.34326	4.9561	3.98473	12.907	7.40782	10.0207	1.53516	3.02991	2.06987	0.193154	0.062535	0.361604	4.10957	9.69249	4.34513	1.26358	1.31427	0.952357	0.068181	0.0858918
OPB40294	aldo-keto reductase	0	0	0	0	0	0	0	0.195009	0	0	0	0	0	0	0	0	0	0	0	0	0	0	0	0	0	0	0	0	0	0	0	0	0	0	0	0	0	0.333702	0	0	0	0	0	0	0	0	0	0
OPB40295	conserved hypothetical protein	1.11168	0.463846	0.242352	1.21448	1.21438	1.1613	0.58332	0	0	0	0.360446	0.767473	1.09852	0.530716	0.54272	0.829794	1.86596	2.1176	1.1774	2.37997	0.366296	1.04573	0.744169	1.36192	0.959255	1.09431	1.44705	1.5187	0.446406	0.496536	0.61733	0.802311	0.813163	1.30322	0.492477	0.432971	0.71676	0.78532	1.55662	0.293547	0.663402	0	0.992644	0.898939	0.395311	0	1.67285	1.77707
OPB40296	Zn-dependent hydrolases of the beta-lactamase fold	0	0	0	0	0	0	0	0	0	0	0	0	0	0	0	0	0	0	0	0	0	0	0	0	0	0	0	0	0.122307	0	0	0	0	0	0	0	0	0	0	0	0	0	0	0	0	0	0	0
OPB40297	4-oxalocrotonate tautomerase	0	0	0	0	0	0	0	0	0	0	0	0	0	0	0	0	0	0	0	0	0	0	0	0	0	0	0	0	0	0	0	0	0	0	0	0	0	0	0	0	0	0	0	0	0	0	0	0
OPB40298	Sulfite oxidase, molybdopterin-binding component	1.47449	1.6627	2.77006	4.52423	4.1988	6.1808	1.75269	1.4832	2.14796	4.51242	1.83156	3.85146	5.03536	3.31591	3.18411	71.7592	69.9429	45.3148	0.474335	37.1984	0.806554	10.9311	3.00753	132.741	133.349	138.184	50.8877	46.4758	5.31869	9.50399	10.8463	12.3301	81.1837	13.3831	59.2648	50.1696	43.4967	114.244	63.3174	67.2792	43.1683	23.7226	37.0289	97.7761	178.986	117.507	155.882	171.422
OPB40299	Catalase	0.497784	0.256535	0.454388	3.99156	2.93924	3.38985	3.26952	4.20332	3.14737	24.3452	20.5497	24.4748	1.94888	2.45099	1.62637	50.643	49.6108	29.2163	2.23802	38.6518	2.31523	24.6319	2.3722	90.5185	94.3628	94.6094	68.7393	62.8592	1.1773	5.12734	3.52075	25.6523	70.3288	17.7623	136.919	97.1612	85.403	289.846	159.638	171.295	42.3349	31.3856	51.3154	208.552	393.92	307.427	382.553	409.268
OPB40300	hypothetical protein	1.20548	0.828145	0.264117	0.802444	0.299837	0.252603	0	0.226233	0	0	0	0.275644	0.69553	0.664657	0.787769	0.292303	0.472475	0.33349	0.108434	0.432664	0	0.228729	0.265071	0.494968	0.272981	0.464934	0.552775	0.453238	1.46652	1.10423	1.73326	0.449344	0.495933	0.474712	0.540735	0.477911	0.394681	1.07641	0.762936	0.219771	0.713081	0.254523	0.12067	0.48401	0.574067	0	1.08912	0.916509
OPB39959	Cytochrome P450 CYP2 subfamily	0	0	0	0	0	0	0.118082	0	0	0	0	0	0	0	0	0	0	0	0.121138	0	0	0.0852363	0	0	0	0	0	0	0.182151	0	0	5.85112	0.332573	1.19415	1.00726	0.533947	0.294017	0	0.213112	0.367873	0	0	0.1349	1.44444	0.32098	2.17156	0.2316	0.0731347
OPB40301	alpha/beta hydrolase	4.84276	5.96893	3.69554	4.88896	3.79589	4.85718	4.09522	4.03844	4.09556	2.6345	3.43634	3.60471	4.5308	4.76346	6.14672	6.65534	6.57971	7.10679	7.02496	4.41762	3.31461	5.44586	6.08755	4.93511	5.26996	4.49872	5.45362	5.26611	2.73954	2.10384	2.55043	3.3259	2.45091	2.80425	3.03258	2.76801	1.59224	3.88143	3.5643	3.13943	2.11237	2.68434	2.40857	2.95336	2.10816	2.03666	4.30052	4.65499
OPB40302	cell cycle control protein (Cwf19), putative	87.053	81.7255	50.424	61.569	58.8986	55.2992	126.822	162.411	162.646	19.673	16.2108	16.2053	93.0087	80.2771	95.9232	9.51725	9.4124	8.82892	106.227	11.1364	205.04	43.3463	51.4001	8.41858	8.72558	9.53681	7.28081	6.78564	29.4204	43.628	38.3706	198.683	117.246	173.539	131.906	127.847	117.164	14.4477	17.1796	18.6299	134.137	164.21	141.115	119.531	92.2974	166.6	11.2861	10.7608
OPB40303	short chain dehydrogenase/reductase	36.8453	35.5363	20.1636	21.924	16.8127	21.3983	54.3692	63.2532	76.2279	3.8429	3.10297	4.72632	32.5895	27.0691	31.632	0.48358	1.15585	1.38186	30.0392	0.207059	39.4767	13.5395	16.4563	1.19434	1.17217	2.00988	0.683871	0.50379	13.7149	18.0215	13.1799	82.1943	70.5377	86.3427	83.6361	80.5427	74.6668	3.71584	8.14187	5.32237	64.9241	64.9463	64.4411	66.6123	51.955	91.0823	1.35939	2.06282
OPB40304	hypothetical protein	1.21184	1.08333	0.635535	2.53336	3.55545	1.878	2.8386	2.8221	2.60386	14.6647	12.0338	18.3199	1.17278	0.683422	0.775302	17.1622	15.269	20.3484	4.99499	3.69182	3.80262	0.6509	1.50187	3.78995	4.1036	3.48872	8.88563	8.69045	0.178393	0.121259	0.183363	0	0.195556	0.0779245	0.355382	0.524037	0.432578	0	0	0	0.0777848	0.33527	0	0.422526	0.376689	0.636908	0.068394	0.0861612
OPB40305	endonuclease/exonuclease/phosphatase family protein	16.5608	17.692	18.3965	11.4128	12.5228	11.488	11.3817	10.9016	9.50134	46.2511	50.8622	49.2988	12.3234	7.24495	7.79813	176.613	175.604	149.245	12.9375	95.4399	10.1929	13.8232	10.0273	160.575	156.779	158.064	79.4805	80.9594	7.56743	7.84763	10.7755	9.86823	10.6962	8.38009	94.6078	92.4466	72.4496	90.3559	86.7445	89.9256	7.3682	11.541	9.67252	156.661	197.322	157.01	69.5207	78.1703
OPB40306	hypothetical protein	4407.08	5411.52	3590.5	5596.61	3867.6	4778.95	2082.82	4387.81	4365.84	9099.93	5671	6734.25	5814.65	9106.23	3986.09	2529.48	1498.72	1145.86	1170.48	2029.76	7761.18	2562.98	2986.87	3948.13	4916.65	2987.06	2333.6	1536.34	30244.3	18544.6	29917.8	25164.9	75444.9	32514.5	26012.1	28303.3	20814.9	15597.7	14311.5	11759.9	40048.7	37472.9	32073.7	18333.2	26800	23516.5	8643.23	9003
OPB40307	hypothetical protein	263.899	262.163	206.187	307.345	322.906	339.287	498.327	458.627	554.442	434.342	375.58	332.789	377.857	333.539	322.962	153.501	150.898	152.18	677.085	89.5644	646.645	308.393	341.454	222.713	212.457	227.333	89.1216	86.3631	136.12	150.694	138.54	624.059	410.484	604.429	734.059	751.831	636.495	449.79	460.389	437.181	483.004	552.615	486.689	829.089	629.854	968.107	224.281	239.347
OPB40308	Multicopper oxidases	17.6956	15.7967	20.3856	13.0625	11.2297	12.7007	20.177	26.3699	19.8103	10.6719	6.94615	6.88607	12.9063	15.1448	12.2814	9.72787	10.3289	9.95086	28.0809	13.6339	23.7169	14.4724	15.5318	12.1397	11.3843	10.3725	14.5762	13.9809	15.0622	24.9546	24.1711	9.09869	14.6106	10.3756	25.2037	18.1202	21.1598	16.9554	16.3406	14.592	12.9351	12.6762	12.3553	19.7297	12.3268	20.6623	9.13541	11.1716
OPB40309	phospholipase C	12.2091	11.0886	15.1476	4.80937	5.07339	5.86808	4.38221	5.20287	5.11189	3.82617	5.1482	3.9796	5.00782	4.49679	5.2572	10.1972	11.6059	9.38567	41.2589	12.749	15.4376	3.96008	3.46301	10.1565	9.78874	9.9537	14.5484	14.2702	7.4977	16.9295	9.28445	5.91153	7.14291	6.0754	14.5865	10.2979	11.7263	23.8329	20.83	20.8745	7.21285	6.90841	5.01442	12.0636	8.08833	10.0775	7.56557	8.41664
OPB40310	hypothetical protein	97.3979	99.201	69.0404	24.5676	35.6764	23.0807	46.7766	40.1208	62.4219	62.3119	54.7979	58.9306	48.7704	51.7918	52.1707	10.1415	10.2449	10.095	24.233	8.56446	68.1797	26.2921	31.9678	20.9911	23.6909	23.6385	8.12988	8.90194	62.7568	77.9267	65.2102	113.392	191.668	120.467	553.178	374.167	375.318	59.2798	82.1296	77.6705	213.235	221.499	211.889	344.556	180.158	489.475	27.3894	25.503
OPB39960	hypothetical protein	0.0580031	0	0	0.368385	0.108624	0	0.0762135	0	0.168731	0	0	0.0993723	0.0717241	0	0	0.105063	0.0487207	0.206175	0	0.0852442	0	0.055102	0.127251	0.0595912	0.0491326	0.0959885	0.22409	0.30273	0.0392629	0.0444541	0.121105	0.217336	0.358635	0.343039	0.130348	0.115302	0	0	0	0.159513	0.0856588	0.0921908	0.0872158	0.116317	0	0.175267	0.07521	0.0473919
OPB40311	FAD-binding dehydrogenase	860.804	900.573	695.225	1118.19	1181.56	944.134	1322.14	1692.7	1526.26	654.824	528.379	513.439	1109.26	941.206	915.63	194.155	212.527	245.588	910.149	63.4346	1271.42	782.999	1013.63	252.349	228.155	240.533	49.2564	43.7924	338.618	307.819	279.498	2162.07	1431.06	1852.46	7377.47	6264.62	5983.04	1183.81	1131.96	1233.5	1346.22	1386.69	1321.61	3554.37	2196	4824.73	289.869	289.923
OPB40312	subtilisin like protease (SUB2)	0.61953	0.852882	0.565116	0.0937714	0.0959284	0.216263	0.135611	0.290329	0.604189	0	0	0	0	0.122193	0	0	0.0867106	0	0	0.0504881	0	0.782593	0.22758	0.211795	0.087908	0.0852337	0.177819	0.0893561	0.278701	1.56995	0.789911	0.7657	0.635918	0.15229	0.693345	0.408175	0.337215	4.0012	2.32171	3.08829	0	0.488677	0.619266	0.830086	0.737052	0.93507	0.198965	0.50311
OPB40313	Glycerol-3-phosphate dehydrogenase	176.907	176.952	191.521	104.9	180.147	104.763	1046.66	1395.69	1362.09	15.025	12.0892	10.3529	278.046	178.273	179.436	12.8544	11.972	7.66673	45.1425	16.6185	95.8628	326.063	296.336	73.277	68.5682	65.4336	26.6252	25.9398	170.896	329.426	205.893	205.872	99.6265	219.597	853.868	821.07	882.456	2319.15	1994.93	1752.53	178.145	212.346	174.29	744.241	439.024	759.905	282.856	388.824
OPB40314	aquaglyceroporin	12.1758	10.685	40.2315	354.053	374.973	336.446	20.157	15.2345	14.7684	24.476	28.8464	21.8396	331.561	470.989	394.946	81.1442	66.4518	60.5026	44.5086	66.9613	16.5323	710.569	710.22	241.47	243.044	244.775	96.7056	95.946	111.585	35.9337	48.7594	1369.7	1439.86	1200.31	2840.35	2674.1	3168.23	4650.22	3120.53	3210.33	1130.76	1003.21	1138.12	1455.43	864.573	1241.25	732.218	768.238
OPB40315	glycerol kinase	6.57637	4.75905	13.6377	314.168	266.34	269.224	37.9513	22.5925	36.8754	13.0336	10.5909	9.80029	237.83	338.498	327.902	42.3416	42.806	39.54	72.8021	49.2805	26.8569	333.459	358.859	165.886	167.432	176.532	72.7888	67.9785	44.8239	29.4737	31.4834	848.315	1510.53	736.773	411.66	428.748	473.671	717.229	572.899	586.93	1184.26	842.454	1139.6	381.729	313.756	311.656	185.451	185.189
OPB40316	Zn2Cys6 transcriptional regulator	6.73399	6.97757	6.74454	11.7373	12.8703	10.5613	6.06165	7.84737	7.16791	4.3663	4.06557	3.4512	14.9497	19.1329	15.9296	9.78769	10.6003	9.83069	5.38556	11.4575	7.47972	24.6894	23.951	20.3777	18.719	19.7924	14.6991	14.168	9.01206	6.54854	6.08942	16.8078	21.7129	19.7615	40.2932	29.9533	36.6534	99.7613	66.726	68.4753	23.2495	24.7977	25.0426	39.4391	27.7676	29.9646	24.3982	25.8382
OPB40317	conserved hypothetical protein	0	0	0	0	0	0.365733	0	0	0	0	0	0	0	0	0	0	0	0	0	0	0	0	0	0	0	0	0	0	0	0	0	0	0.423278	0	0	0	0	0	0	0.449463	0	0	0	0	0	0	0	0
OPB40318	conserved hypothetical protein	0.244632	0.168076	0.178654	0.370107	0.456259	0.170868	0	0.459076	0.118959	0.134424	0.132888	0.139851	0.100818	0.48176	0.0999124	0.44498	0.342431	0.386735	0	0.558714	0	0.309424	0.358656	0.920711	0.831065	0.876061	0.6661	0.778166	0.881727	1.30689	1.3048	0.607748	1.50947	0.722467	0.73148	0.646466	1.86862	2.18378	1.06428	1.44904	0.844193	0.77462	1.83647	2.12827	0.728084	1.23136	2.36749	1.99244
OPB40319	hypothetical protein	0	0	0	0	0	0	0	0	0	0	0	0	0	0	0	0	0.198491	0	0	0	0	0	0	0	0	0	0.102723	0	0	0	0	0	0	0	0	0	0	1.11026	0	0.622427	0	0	0	0	0	1.42375	0	0.566083
OPB40320	bZIP	0.277915	0	0	0.759911	2.50634	0.57997	0	0	0.41577	0.922259	0.899256	0.48087	1.02947	2.99716	2.37073	3.92978	1.8654	1.32563	2.19147	0.674572	1.8341	0.521133	1.24748	0.283128	0.965338	1.36389	2.42053	1.65076	0.555877	0.409798	0.770968	1.48575	3.0348	2.03015	0.612614	3.76253	4.00762	13.2443	10.31	7.24106	0.416058	2.55707	0.412165	2.81686	0	2.50703	3.79138	4.85115
OPB39925	conserved hypothetical protein	0	0	2.71113	0	0	0	0	0	0	0	0	0	0	0	0	0	0	0	0	0	0	0	0	0	0	0	0	0	0	0	0	0	0	0	0	0	3.77865	2.47162	1.34991	0	0	0	0	0	2.23109	0	0	0
OPB39961	BioA Adenosylmethionine--amino--oxononanoate aminotransferase	0.0873076	0	0	0.0792626	0.406683	0.182923	0	0	0.12746	0.143952	0.14225	0.299548	0	0	0.106957	0.158975	0.513271	1.44949	0.235381	2.3068	0.143336	0.16559	0	0.447985	0.148396	0.144261	1.83994	1.85447	0	0	0	0	0	0	0.391391	0.172914	0.285632	1.91036	0.828156	0.953364	0.129169	0	0.131037	0.350667	1.09117	0	0.675152	0.923696
OPB40321	hypothetical protein	0	0	0	0	0	0	0	0	0	0	0	0	0	0	0	0	0	0	0	0	0	0	0	0	0	0	0	0	0	0	0	0	0	0	0	0	0	0	0	0	0	0	0	0	0	0	0.0968421	0
OPB40322	hypothetical protein	0.406721	0.421101	0.296461	1.84806	2.00407	0.993167	2.66999	4.37658	1.39399	1.79112	0.440991	0.466156	1.00535	1.44728	0.82932	0.99607	1.47981	2.01247	1.81571	1.12543	2.8971	0.256388	0.299808	1.11097	0.695056	0.558605	0.818885	0.935159	0.182558	0.204953	0.0942377	1.74635	1.16567	0.798418	2.72331	2.40194	3.309	1.95495	2.23757	2.92544	1.00588	1.06373	0.608583	0.545814	0.725086	0.408954	0.692056	1.42506
OPB40323	hypothetical protein	0	0	0	0	0	0	0	0	0	0	0	0	0	0	0	0	0	0	0	0	0.34545	0	0	0	0	0	0	0	0	0	0.145626	0.379523	0	0	0	0	0	0	0	0	0	0	0	0	0	0	0	0
OPB40324	hypothetical protein	0.12633	0	0.138169	0	0	0.396699	0	0	0	0	0	0	0	0	0.154595	0	0.106076	0.14998	0	0.246848	0	0	0	0	0.215665	0	0.054471	0.109039	0.17022	0.0956462	0.263477	0	0.155295	0	0	0	0	0	0.44728	0.34153	0	0	0.18914	0.254185	0	0.762299	0.646089	0.613638
OPB40325	conserved hypothetical protein	0	0	0.261369	0	0.435528	0.751641	0.629369	0.334972	0.35718	0	0.388716	0	0.888985	0	0	0.673774	0	0	0	0.466625	0.395462	0.450921	0	0	0.414895	0.393272	0	0	0.160383	0.178062	0.99899	0	0.292061	0.702506	0	0.932433	0.386004	0.281335	0.279389	0.630863	0.358341	0.370178	0	0	0	0	0	0.191323
OPB40326	NAD dependent epimerase/dehydratase family protein	0	0	0.295266	0.490814	0.249518	0	0	0	0	0	0	0	0	0.480454	0.165195	0	0.226742	0.160343	0	0.263742	0	0	0	0.138312	0.115367	0.222544	0.116506	0.291072	0	0.204143	0.093857	0	0.995145	0	0	0	0.21972	0.324549	0.31838	0.728499	0.601063	0	0.202047	0	0.962883	0.407303	0.689332	0.982659
OPB40327	hypothetical protein	0.343805	0.72487	0.373168	6.90328	7.9734	5.37371	2.70275	6.20721	4.66897	3.43024	3.32928	2.38661	5.94061	6.2089	4.60033	1.64054	0	0.821544	2.23981	1.6645	6.81845	1.92652	0.77696	0	0.601628	0.280244	1.80444	0.724017	0.228194	1.25312	0.476376	23.5496	16.1775	12.0124	9.79609	11.2131	7.11087	11.0224	6.72405	5.7323	3.10093	8.34755	8.12482	2.79684	3.65403	5.16147	3.99854	2.16355
OPB40328	hypothetical protein	0	0	0	0	0	0	0	0	0	0	0	0	0	0	0	0	0	0	0	0	0	0	0	0	0	0	0	0	0	0	0	0	0	0	0	0	0	0	0	0	0	0	0	0	0	0	0	0
OPB40329	conserved hypothetical protein	0	0	0	0	0	0	0	0	0	0	0	0	0	0	0	0	0	0	0	0	0	0	0	0	0	0	0	0	0	0	0	0	0	0	0	0	0	0	0	0	0	0	0	0	0	0	0	0
OPB40330	conserved hypothetical protein	0	0	0	0	0	0	0	0	0	0	0	0	0	0	0	0	0	0	0	0	0	0	0	0	0	0	0	0	0	0	0	0	0	0.198007	0	0	0	0	0	0	0	0	0	0	0	0	0	0
OPB39962	conserved hypothetical protein	0	0.147653	0	0	0	0	0	0	0	0	0	0	0	0.169139	0	0.131059	0.119665	0.084644	0	0.208731	0	0.134712	0.157704	0	0.243757	0	0.738229	0.184189	0	0	0	0	0	0	0	0	0	0.170984	0	0	0.211583	0	0.21317	0	0	0	0.272444	0.345403
OPB40331	choline dehydrogenase, putative	0	0	0	0	0	0	0	0	0	0	0	0	0	0	0	0	0	0	0	0	0	0	0	0	0	0	0.0245138	0	0	0	0	0	0	0	0	0	0	0	0	0	0	0	0	0	0	0	0	0
OPB40332	hypothetical protein	0	0	0	0.17642	0	0	0	0	0	0	0	0	0	0	0	0.359949	0	0	0.257673	0.0944549	0	0	0	0.990856	0.166774	0.159295	0.0839748	0.166087	0.390073	0.435189	0	0	0	0	0.861116	0	0	0.689442	0.681041	0.257779	0	0	0.289075	0.391434	1.03516	0	0.244541	0.311128
OPB40333	MDR multidrug transporter	13.5807	13.1292	21.4643	3.61097	5.37749	4.36952	4.73062	2.13568	5.97578	27.7854	28.4305	26.5195	5.93604	5.81409	3.4071	1.94684	1.16723	2.24561	17.1706	1.08281	13.2656	9.89805	7.48714	7.78592	8.72652	8.30809	15.054	14.1128	35.8182	26.1661	26.8143	4.25515	2.02999	5.04182	4.96602	6.6506	11.6033	14.7515	18.7779	15.3535	1.77295	2.7084	2.46866	5.5749	6.6589	4.38947	14.6862	14.183
OPB40334	?-lactamase-like protein	0.112294	0	0	0	0	0	0	0	0	0	0	0	0	0	0	0	0	0	0	0	0	0	0	0	0	0	0	0	0.227182	0.255695	0	0	0	0	0	0	0	0	0	0	0	0	0	0	0	0	0	0
OPB40335	short chain oxidoreductase/dehydrogenase	0	0	0	0	0	0	0	0	0	0	0	0	0	0	0	0	0	0	0	0	0.272959	0	0	0	0	0	0	0	0.11148	0	0	0	0.609807	0.243887	0	0	0.269094	0	0	0	0	0	0	0	0	0	0	0
OPB40336	aldo-keto reductase	0	0	0	0	0	0.115633	0.14503	0	0	0.182224	0	0.37929	0.136511	0	0	0	0	0	0	0	0	0	0	0.22646	0	0	0	0.0477458	0	0	0	0	0	0	0	0	0	0	0	0	0	0	0	0	0	0	0	0
OPB40337	hypothetical protein	0.745284	0.288314	0.40804	0.338345	0	0.390324	0	0.13104	0	0	0	0.639427	1.03654	0.220337	1.14109	0.849052	1.01709	1.0497	0	0.592427	0.152968	0.441571	0.102559	0.477909	0.792242	0.76942	1.1223	1.33177	0.440353	0.496656	0.648002	1.55803	1.14851	0.824863	1.04353	1.10622	0.913754	0.904694	0.55191	0.507893	1.2409	1.03048	0.698849	0.935705	1.49671	1.12513	1.79886	0.984841
OPB40338	C4-dicarboxylate transporter/malic acid transport protein	0	0	0.0989788	2.95417	7.32168	4.16582	0.474886	0.254304	0.924016	16.3943	20.0253	17.0579	6.14571	5.98435	6.42151	19.0189	18.673	12.0055	0.730717	1.54763	1.03878	10.6263	10.7432	5.19358	4.45664	6.19672	1.16641	0.979147	0	0	0	0	0.111454	0.266798	0	0	0.147798	0	0.107127	0	0	0	0.135627	0	0	0	0.0582079	0.0735262
OPB40339	MFS permease	1.73549	1.70991	0.90943	4.31464	5.98742	6.009	7.13727	5.63037	8.35949	17.9083	19.6792	11.2556	5.22452	8.82288	7.12008	6.44385	6.97125	7.15597	6.52016	11.1922	2.84835	9.52372	8.62348	5.11302	4.93118	4.86549	6.58282	5.83006	1.22436	1.44124	1.26001	5.20933	8.19876	6.35313	14.0526	9.12958	11.8647	13.89	14.9622	17.4578	5.46611	6.33799	6.46005	9.23816	9.1644	7.74915	8.43274	11.0712
OPB40340	oligopeptide transporter	3.59675	2.6248	3.22549	930.553	1199.38	1082.56	571.113	232.226	513.449	2228.4	2516.07	2240.93	1494.64	1778.83	1655.59	1355.11	1016.83	887.381	25.7285	1396.67	141.101	3280.65	3211.39	1244.67	1285.71	1292.42	1035.63	1010	6.68087	1.65176	1.45625	935.279	744.319	911.511	2216.19	2012.94	1776.92	1488.51	1893.79	1624.19	1153.54	918.746	1114.36	3036.35	2480.24	2797.03	1848.76	2044.77
OPB39963	D-aminopeptidase	0.94988	1.5259	0.808623	0.575118	1.07816	0.552609	0.69306	0.890176	0.308876	0.522367	1.20291	1.08722	0.521871	0.624602	1.16307	1.44606	1.32945	1.25225	1.41922	2.83809	0.693417	0.599864	1.27972	0.54117	0.449392	1.21956	2.49954	1.87189	1.35294	1.12285	0.954175	0.586686	0.909825	1.08951	1.18093	0	0.516897	1.0219	0.374604	1.29064	0.937933	0.998628	0.949338	1.48499	0.376663	1.59289	1.96502	1.9707
OPB40341	cytochrome P450	1.57981	2.08148	0.76898	3.6653	4.41494	3.4938	0.576439	0.61744	0.768832	5.06493	4.86189	4.06527	1.62761	1.45251	2.25789	3.19649	4.12777	3.27855	0.709816	4.98134	0.144092	3.66204	4.15244	2.70201	2.83452	2.90033	4.19009	4.52718	1.42291	1.47197	1.46529	4.73559	4.00533	2.72068	4.91793	6.60492	6.89091	9.06762	9.15715	8.864	2.85675	2.35982	4.47858	3.70146	2.97729	3.44538	4.35461	6.78519
OPB40342	MFS permease	3.24252	2.46556	2.79127	0.630668	0.432294	0.728037	0.912794	0.978145	1.01308	0.127249	0	0.264759	0.28636	0.729554	0.283813	0.491122	0.0648414	0.137287	0.104211	0.0755805	1.14042	0.21977	0.33941	0.079258	0.0655365	0.255265	0.199092	0.100514	8.97663	18.6331	10.4742	0.431979	1.42965	0.91222	2.59801	1.22477	1.89641	0.282229	0.916489	0.633872	0.342443	0.611588	0.463779	0.619856	0.413648	0.699549	0.348982	0
OPB40343	v-SNARE Bos1, ER-Golgi	39.6828	38.2742	34.5259	40.153	34.8453	35.7294	14.9539	14.4611	12.8356	39.4884	35.6032	37.8688	30.5072	28.6961	26.5432	35.5735	31.5343	51.8759	21.8294	44.1829	26.4213	30.9958	32.4606	27.5952	26.5581	33.7843	36.2412	35.6396	47.2201	37.9434	42.3515	23.6723	28.3338	19.808	20.1241	16.8766	21.1203	38.871	34.0347	35.7693	19.1959	22.2486	17.2892	13.6472	8.63482	15.2555	34.8857	29.9062
OPB40344	Thiamine pyrophosphokinase	40.2113	40.2445	25.5796	38.838	39.9425	43.03	61.0185	67.484	76.6793	35.313	26.2921	35.144	37.201	43.7986	39.1104	29.169	26.0746	30.7147	36.7383	31.4756	58.0367	38.7958	33.9074	29.6094	31.9515	31.0052	23.4349	23.8419	36.0465	48.9322	33.6177	63.3771	76.4144	55.6694	52.4893	41.7298	45.3119	52.2177	46.4276	46.4025	56.7514	51.8675	62.8035	54.6219	35.9524	59.1385	41.488	34.5701
OPB40345	SSCRP	184.89	176.266	144.59	41.2175	33.4064	33.6032	53.4638	68.7495	59.0582	37.0784	32.2234	26.7085	53.5594	73.561	58.4478	37.1023	35.7417	37.3436	88.2952	31.8719	121.575	50.9539	56.6948	37.1274	42.8989	44.9182	41.5581	38.0203	244.211	351.565	361.519	72.665	92.9213	82.9625	76.0308	69.4282	83.1121	144.539	113.178	121.746	76.0291	83.6809	76.9524	50.1636	55.3159	48.1954	65.4635	65.9511
OPB40346	hypothetical protein	66.7008	69.2962	80.6066	37.3163	34.6719	34.8462	64.3761	75.434	66.4886	39.0382	38.2397	36.28	51.1688	43.8292	38.8999	46.0965	56.8733	28.6957	59.6985	74.0341	117.208	37.5888	34.3292	45.1256	46.5052	42.0169	65.9501	60.0108	76.9653	93.4602	80.374	37.2603	32.1396	37.9966	73.4648	65.4399	79.1798	146.147	98.2713	102.614	29.138	33.5781	25.6223	39.0591	32.8688	37.1011	67.1273	69.7029
OPB40347	conserved hypothetical protein	545.5	545.611	513.656	310.283	356.099	272.777	504.706	701.921	570.911	164.968	168.583	162.567	355.314	366.189	350.924	199.545	228.811	158.977	506.014	81.532	996.114	260.239	285.466	213.604	209.658	209.141	60.2793	58.4003	549.125	767.727	589.541	1242.28	1221.18	1299.93	919.379	727.817	721.991	641.72	478.243	469.95	1031.83	1008.27	1099.87	651.171	527.088	812.721	183.679	194.447
OPB40348	conserved hypothetical protein	2.75619	2.31067	2.39898	2.76318	2.23793	0.862808	14.0932	17.2846	16.0762	3.65827	1.33785	0.476847	1.02098	2.64169	0.335898	0.25971	0.23125	0.164324	0.362336	0.133812	3.63766	1.55069	2.16452	1.12325	0.95711	1.35278	0	0.467868	6.98402	4.87888	4.20544	62.9001	19.3998	86.1831	8.50742	12.2639	3.09204	3.20531	0.639222	2.15555	24.7537	23.6775	28.2084	5.02787	6.84943	2.48644	0.341978	0.437501
OPB40349	MFS general substrate transporter	1.74476	1.58868	0.735481	1.15704	1.00378	0.703284	2.99766	1.89036	2.54067	0.995132	0.328254	0.805102	0.0829753	0.792109	1.06931	0.243498	0.507278	0.278361	0.181412	0.131447	0.550564	1.21058	0.810471	0.89595	0.739716	0.943495	0.259412	0.291564	4.85738	2.25925	1.82117	21.8293	10.1989	28.2633	14.0136	16.1225	9.46127	6.14791	4.62603	6.90466	7.13935	9.37185	8.57186	9.82806	5.51483	7.29836	1.95412	3.06668
OPB40350	hypothetical protein	0.607774	0.860836	0.332956	3.3788	3.47485	3.50263	0.998057	1.17652	1.10752	2.5043	1.8575	2.86576	1.40898	0.807591	1.58269	2.48495	2.87136	2.97206	0.820532	4.68589	1.24689	2.01863	1.25234	1.09197	1.0962	1.38166	3.65684	4.0889	0.205448	0.406267	0	0.283475	0.0938002	0.112217	0	0.150678	0	0.185207	0.270602	0	0.336958	0.120392	0.22821	0	0	0	0.0490721	0.0619228
OPB39964	copper transporter	0.722785	0.959493	0.565116	0.468857	0.383714	0.756922	0.406834	0.580658	0.302094	0.681344	0	0.354517	0.638211	0.855354	0.758626	0.188552	0.433553	0.490012	0.416667	1.21171	0.508762	0.782593	0.341371	0.105898	0.43954	0.511402	1.60037	1.20631	1.46318	1.25596	1.65163	0.574275	0.890285	0.761449	0	0	0.168607	0.625187	0.366586	0.280754	1.37622	0.488677	1.08371	0.207521	0	0.93507	1.19379	0.754665
OPB40351	conserved hypothetical protein	28.2393	27.5966	23.4678	4.49329	4.5407	5.44122	3.73098	6.05328	6.51061	0.133768	0.528975	0.278336	6.92262	6.71163	8.65018	0	0	0	6.67812	0.0397146	13.5865	3.92605	5.71034	0	0.206746	0.402377	0	0	12.5038	22.1106	18.7995	21.9257	32.1466	20.7302	13.103	19.9439	10.7592	0.098789	0.0962861	0	34.2026	34.4336	35.5769	12.0556	14.7808	18.6257	0.104718	0.330475
OPB40352	Acetylxylan esterase OS=Hypocrea jecorina GN=axe1 PE=1 SV=1	0	0	0	1.55854	1.7218	1.46724	1.43202	0.874051	2.52463	9.27145	5.82533	6.168	1.15552	1.29585	0.571675	2.01115	38.8592	1051.36	1812	0.152074	663.846	0.147184	0.345359	0.638047	0.400406	0.256579	0	0	0	0	0.108294	0	0.382176	0	0.694433	0	0	0	0	0	0.231547	0	0	0	0	0.469891	0	0
OPB40353	haloacid dehalogenase-like hydrolase, putative	7.39019	6.89864	4.96297	10.3437	13.1832	12.0832	9.69764	12.2008	6.1659	2.19444	2.15302	0.979701	11.4716	6.54324	7.4075	6.15099	6.36236	8.22644	11.0864	4.8009	11.853	6.96544	8.63843	4.6488	6.67901	3.42564	5.16869	4.30341	12.5837	6.24255	8.94904	10.3332	5.09671	8.90153	5.47216	5.55781	6.74364	6.07023	4.66137	6.0526	1.97488	3.24229	4.52133	3.82455	1.68629	1.71274	4.30552	4.86777
OPB40354	conserved hypothetical protein	0.458958	0.158632	0.334332	0.55631	0.42276	0.480136	0.200826	0.643604	0.450437	1.01116	0.497309	0	0.378113	0.545061	0.748307	0.140944	0.385321	0.636187	1.63532	0.597207	0.75477	0.722541	1.01677	0	0.261955	0.251909	0.859029	0.394946	0.308636	0.461128	0.63787	0.280401	0.562884	0.450055	1.02279	0.601007	0.74538	0.183079	0.539946	1.02719	0.681775	0.239387	0	0	0.545182	0.461299	0.38909	0.370234
OPB40355	hypothetical protein	29.9909	29.2862	28.2292	13.6862	15.1682	14.2356	30.3697	30.4155	31.9547	13.9887	14.932	15.4851	33.3347	33.2209	30.5714	10.751	9.0951	8.64748	45.8209	9.68366	85.7778	21.2475	26.412	8.20917	6.57863	6.98894	10.3875	9.47352	34.9989	20.081	21.6913	26.4968	14.2994	20.0492	18.7804	20.4314	17.6577	8.59936	9.91302	9.97441	17.5834	21.4082	17.6197	20.1949	13.6985	24.8184	9.41584	9.16822
OPB40356	hypothetical protein	0.313052	0.222265	0.0792982	0.0873337	0.317554	0.0505199	0.284868	0.101978	0.174382	0.0792434	0.196637	0.12358	0.0893523	0.113354	0.147761	0.368525	0.121384	0.185277	0.0327401	0.0826943	0.03947	0.114616	0.184266	0.0990903	0.0812852	0.0598842	0.041258	0.16823	0.343122	0.259967	0.268298	0.318328	0.119468	0.321035	0	0	0.0793329	0	0	0	0.212931	0.192455	0.145147	0.0482108	0.0430789	0.0728201	0.0471681	0.0197663
OPB40357	hypothetical protein	12.209	16.2896	13.0399	76.255	82.3143	76.5122	20.0769	16.1909	18.5766	18.8283	21.0149	25.0444	23.5598	25.8352	23.5825	51.7118	47.9306	63.997	22.5762	46.504	18.9091	28.3127	29.3039	41.9483	46.7958	43.4353	43.749	41.7229	10.9877	8.83514	9.11278	13.8142	23.238	13.618	5.77854	7.06645	7.29698	5.53448	5.64114	6.34879	11.6099	11.1252	10.7182	9.57377	10.0979	6.89212	7.33794	6.93597
OPB40358	hypothetical protein	0.323022	0.331355	1.5954	3.88081	4.33359	3.55759	2.26437	0.797844	1.443	0.310063	0.395612	0.368426	0.665863	0.823785	0.924896	1.7941	1.62823	1.97567	0.84143	1.09593	0.264745	0.871083	0.64755	2.1874	2.3632	1.85175	0.784178	0.716721	2.66609	2.17838	1.59321	2.64161	2.10283	2.35219	0.363961	0.42977	0.354613	0.332042	0.353636	0.373068	1.15064	1.07516	1.45999	0.377294	0.529661	0.162792	0.386431	0.154609
OPB40359	hypothetical protein	2.36614	1.63	0.863041	1.73986	2.29918	2.59538	1.92357	3.00825	1.15515	0.743724	1.28384	2.1286	1.11421	1.20086	1.24141	1.13355	1.23	1.27028	0.908195	1.10144	1.48081	2.02705	1.86435	1.03964	0.576167	0.650734	2.18427	1.75324	1.74756	2.05233	2.4288	3.75178	1.94139	1.16267	1.51192	0.667319	1.10278	0.680677	1.06553	1.3754	2.83828	1.4198	1.51954	0.906218	1.00506	2.72039	1.73356	2.2846
OPB40360	hypothetical protein	16.0169	13.7288	5.74052	22.9698	21.7817	18.7959	5.46879	10.1192	7.49271	6.17692	7.11483	7.19412	11.925	13.6142	12.5871	11.6627	17.6778	16.7165	9.00829	17.7238	6.14463	9.70225	8.0757	11.2013	9.65246	10.8008	17.0376	17.8031	15.2749	14.3808	14.4694	13.4687	22.7422	31.8355	18.4726	23.5086	25.4719	25.075	27.9162	42.6139	19.6366	9.84961	17.6357	13.3048	14.8255	16.5153	24.5018	20.7015
OPB39965	Alpha-glucuronidase OS=Hypocrea jecorina PE=1 SV=1	0	0	0	0.35777	0.863917	0.919065	10.6549	3.09013	10.6265	3.60785	2.07413	5.25258	0.0541989	0	0.0537547	0.197959	0.331339	11.3675	1.78279	0.644474	1.65302	0	0	0.270306	0	0.0362911	0.432309	0.324573	0	0	0	0.164762	0	0.0648491	0	0.174554	0	0.430705	0.156707	0.362877	0	0.0698224	0.0659582	0	0	0.132472	0.170985	0.251143
OPB40361	hypothetical protein	0.764945	0.551599	0.33524	0.416582	0.285587	0.080152	0.100492	0.10769	0	0.504315	0.124683	0.524644	0.0945782	0.632471	0.468692	0.556063	0.321234	0.589442	0.103265	0.337002	0	0.145176	0.168136	0.706797	0.584371	0.252932	0.42739	0.863198	0.672275	0.467456	0.266109	0.428087	0.188883	0.338957	1.88785	1.36534	2.38026	1.49167	1.27142	0.837557	0.339287	0	0.229772	0.921222	0.683104	2.07943	2.42081	1.37158
OPB40362	short chain dehydrogenase/reductase	50.6187	55.5489	20.8913	12.6243	10.2635	12.0391	6.66591	6.40455	5.9939	10.6358	9.07478	11.0767	8.78582	13.285	15.5194	10.7938	10.5168	13.483	30.2455	5.61358	16.9901	6.23048	6.01092	7.27384	7.98634	7.65935	13.1761	13.1599	46.5103	64.3652	72.8026	12.0564	31.1003	17.1668	9.04159	8.96019	10.4294	7.06353	6.36105	8.83064	15.1042	18.4941	13.6502	5.12023	9.94935	5.10285	7.83188	7.08599
OPB40363	glucan endo-1,3(4)-?-D-glucosidase	29.9674	24.2409	27.9838	27.3941	30.9742	26.9634	7.82478	3.8393	9.97217	292.126	354.985	314.467	28.271	38.2905	32.5006	1349.92	1423.47	1415.84	68.5989	775.696	2.91516	62.3663	39.4742	1466.37	1365.87	1390.08	927.437	943.299	0.324854	0.606169	0.447785	0.589507	1.97459	1.42128	803.693	977.853	634.493	593.283	642.321	626.606	4.7891	4.02837	4.57317	1558.05	2038.01	1524.69	708.954	674.586
OPB40364	conserved hypothetical protein	11.3967	9.85669	10.0519	11.9619	11.5227	11.8565	3.31572	2.91961	2.57392	0.70374	1.35859	0.735125	13.0174	31.1746	25.6177	14.3086	7.07777	8.08775	3.81114	7.53706	2.79607	10.9873	25.9681	6.41519	8.94396	7.88158	11.134	8.98921	24.2454	13.9681	16.356	16.0359	9.61247	17.7463	4.59489	4.81312	7.99231	12.8226	10.5877	7.44238	7.6516	6.95993	4.34316	2.58533	5.96741	0	5.08991	3.2869
OPB40365	metal-dependent phosphohydrolase	2.4621	0.934039	0.731898	5.09443	3.87036	1.87049	2.64252	0.938242	0.665036	2.59503	0	1.54535	2.21177	4.80901	2.45853	3.13347	3.56909	3.19785	2.6664	5.88059	0.368768	4.0001	2.74736	2.28498	3.67025	2.93751	7.28451	5.25468	2.54635	2.66527	2.6412	1.21114	3.81973	2.29576	3.47002	0.871592	3.60727	5.53221	4.43925	3.84034	1.66979	1.0387	3.99685	1.35756	1.98973	0	3.78804	2.68296
OPB40366	Alcohol dehydrogenase, class V	0.120838	0.124952	0	1.20757	1.56693	1.01199	0	0	0	0.598373	1.17982	1.45325	1.04552	1.00226	0.739481	4.09517	3.34841	11.9053	1.62156	6.73083	0	0.686169	1.33408	1.61001	3.1955	2.09276	5.31258	6.73144	0	0.274731	0	1.11558	1.78337	0	2.70051	2.62145	1.77245	1.74859	2.28327	1.63564	1.25402	0.38016	1.44783	0.486137	1.07762	0.364623	3.78949	3.42645
OPB40367	Zn2Cys6 transcriptional regulator	1.14773	1.18141	1.33189	3.67604	1.89338	3.89152	1.68533	2.37725	3.34276	4.67221	4.62339	4.16575	2.25393	3.74563	2.23434	3.91991	5.44382	5.88115	1.73378	7.67008	1.32939	2.564	2.52041	2.70413	3.32046	3.12679	7.13384	7.71433	1.78115	1.49799	2.67786	1.26206	1.16786	1.297	1.21275	1.07237	1.43881	1.072	0.882635	1.20395	1.09738	0.642827	1.11601	0.812708	0.844299	0.203962	2.22793	1.15692
OPB40368	hypothetical protein	0.366467	1.16127	1.19235	0	0.651325	0.763367	0	0	0	0	0	0.636635	0.452232	0.441931	0	0	0.307331	0.21907	12.8544	0	1.21203	0	0	0	0	0	0	0.153963	0.242862	0	0.761392	0	0	0	0	0	0	0.834933	0.420503	1.40257	0	0	0	0	0	0	0	0
OPB40369	hypothetical protein	3.12647	5.12853	3.77007	0	0.929038	1.44781	0	0	0	1.15546	0	0	1.28621	0.418345	0.845051	0	0.291357	0	17.6442	0	0	0	0.785346	0	0	0	0	0	0	0	0	0	0	0	0	0	0	0	0.798973	0.445164	0	0	0	0	0	0	0	0
OPB40370	cation pump, Calcium transport	70.7214	77.635	77.3245	15.7928	14.8493	17.8167	20.9793	14.4224	19.3363	25.4663	27.5174	25.0013	31.2794	37.5112	38.0482	30.2821	27.2717	46.7586	48.2586	23.5939	55.9516	42.9316	45.3725	33.9456	36.3703	35.0389	24.0601	21.8187	84.2087	89.5613	77.0672	20.4545	24.7397	22.921	11.2402	12.8601	10.5224	14.7663	19.0305	17.1887	39.98	34.2881	37.3712	37.3046	38.5348	29.9205	29.9613	27.6311
OPB39966	glycerate dehydrogenase	3.69287	3.69756	2.02025	0.209659	0.641936	0	0.151547	0	0	0	0	0	0.99853	1.23018	0.423794	0	0.0969055	0.136963	0.929851	0	1.13759	1.09253	0.764015	0.118301	0.491919	0.380799	0.149171	0.0997306	2.3342	2.10102	3.45043	0.640039	0	0.850466	0	0	0	0	0	0	0.342061	0.545077	0.345795	0	0.617589	0	0	0
OPB40371	malate dehydrogenase	605.656	574.754	557.515	185.356	202.946	203.841	460.659	471.901	459.976	544.342	578.916	438.243	208.408	230.514	228.508	228.771	208.678	269.538	578.869	168.018	831.496	285.499	261.911	278.104	295.16	284.431	185.937	191.793	650.744	519.307	666.566	288.836	276.647	368.314	250.455	314.694	211.477	223.261	263.966	241.756	385.964	315.59	360.354	543.2	537.766	472.05	275.324	252.265
OPB40372	C2HC5 finger protein	20.9965	20.2227	16.9043	2.91666	3.26909	4.11617	13.0418	18.605	17.1686	2.82456	1.74642	3.42795	4.59176	4.3849	4.11383	3.11208	2.63928	3.72466	14.2785	4.61557	69.0304	5.82995	6.1973	2.27336	3.57455	2.00775	4.54119	5.42746	9.56296	16.3263	13.0196	2.26748	6.79227	3.37648	2.40453	2.12588	1.52134	2.87586	3.30872	2.64249	5.59443	5.7762	5.36472	2.86619	2.67901	1.51014	4.24794	4.65968
OPB40373	hypothetical protein	4.80678	4.18894	5.42901	8.3897	6.56	7.05163	4.469	2.81128	4.85	7.31251	7.47393	8.74811	6.67469	7.77257	7.3408	13.2988	11.8011	13.7628	4.69365	11.0419	5.70416	8.35193	8.61259	12.9078	12.4878	14.0006	12.711	12.7778	4.55022	4.3516	5.2483	4.8311	6.20979	6.00837	3.65094	3.22754	2.66517	2.52514	2.01991	1.21533	6.12176	5.62693	4.77657	3.11665	5.81185	4.24414	7.16795	5.66742
OPB40374	hypothetical protein	32.6145	32.8068	64.3674	133.566	116.299	123.414	59.176	88.9897	84.7515	408.066	400.787	333.008	174.747	164.166	144.168	60.4294	68.7301	56.5294	52.1106	115.747	139.059	127.85	138.218	105.306	99.2866	86.7963	134.692	126.349	13.7643	16.1822	11.2303	41.3772	19.6923	33.0186	184.852	163.333	151.014	130.383	190.345	186.747	19.7838	14.7428	17.1277	83.8739	26.5774	92.9757	52.8032	56.8633
OPB40375	conserved hypothetical protein	5.04926	5.40211	8.15553	231.512	135.729	233.884	9.42719	8.89007	10.8345	49.8073	49.5072	46.9126	182.946	284.031	250.175	49.655	45.8701	45.7468	5.20901	31.787	4.5786	174.928	214.663	56.3617	66.8641	64.4001	70.8815	71.0157	6.7419	3.76226	4.16089	198.761	213.206	165.344	39.5358	40.5017	49.9975	58.8474	63.1768	65.3621	231.868	178.42	218.461	14.2616	14.2435	15.2544	46.9971	55.5771
OPB40376	conserved hypothetical protein	2.79774	2.22983	3.06959	4.74072	4.29006	4.55532	3.6285	1.76563	2.72343	3.27212	4.74719	4.09551	2.86819	2.99182	3.79347	6.97492	5.44272	6.60392	3.69726	5.93832	1.99179	4.48202	4.02931	5.52626	5.35075	6.19034	5.85464	6.24337	4.01782	3.51182	3.28049	2.21793	2.91883	3.26948	2.07207	3.37521	3.33039	1.81196	2.37128	2.84988	2.44321	1.99635	2.60505	4.94093	3.29142	2.89349	6.71204	7.39028
OPB40377	Selenocysteine lyase-like protein	55.7333	58.1102	32.2627	59.1927	41.529	55.3254	15.92	26.5113	12.7878	10.94	9.94503	7.89196	71.0908	81.8873	89.1902	44.7904	43.9835	40.0237	31.4774	22.9833	38.6342	40.7691	41.5658	44.6644	46.5438	47.6498	31.1255	32.0549	48.5822	78.8276	64.1237	107.299	121	108.383	49.7659	44.6713	41.8159	19.9966	14.9975	20.7631	166.755	126.471	160.646	25.229	33.168	26.7134	27.3007	30.3775
OPB40378	Aspartic endopeptidase, putative	6.09993	5.63222	3.99224	205.729	236.276	185.678	76.1788	60.1044	81.2209	24.5495	16.3972	15.0794	41.5291	86.8518	78.5303	33.6331	28.2108	45.3642	79.6441	2.75298	43.3003	44.8715	50.4237	33.5862	35.3136	37.4526	3.06482	2.44042	2.46311	2.41937	1.98417	207.942	100.521	239.136	4.26466	5.96813	2.33463	0.289462	0.282062	0.108351	47.5608	52.5726	51.5093	8.42851	16.4113	13.1596	0.818174	0.709961
OPB40379	conserved hypothetical protein	0.81334	1.72428	0	0.743285	2.15408	1.26962	0	0.563007	0	0	1.96449	0	0.501711	0.98366	1.48149	1.17817	2.04586	2.19052	0.525584	1.37466	0	0.756795	0.462558	0	1.07521	0.330411	1.07161	1.02061	1.61264	4.10635	3.37753	0.704583	0.488055	0	0	0	0	0	0.464484	0.513988	0.613731	0	0	0	0	0	0.491836	0.317302
OPB40380	hypothetical protein	0	1.26396	3.57203	2.07964	1.79499	2.31477	0	0	0	0	0	2.01126	2.76231	1.42194	0	0	0	0.688699	2.68371	0.529509	3.78259	2.02019	0	0	0	0.886882	0.51456	0.879582	2.14149	2.19258	3.85504	3.41453	0	0	0	0	3.33793	0	0	0	0	3.06968	0	0	0	0	0	0.809501
OPB39967	conserved hypothetical protein	0.224588	0.464131	0.122878	0.203998	0.416653	0.470301	0	0.157799	0	0	0.365582	0	0.138808	0.398927	0.274943	0.102696	0.188594	0.533048	0.452592	1.09774	0.184476	0	0.371599	0.230256	0.478502	0.370603	0.532121	0.970786	0.681545	0.767084	0.390425	0.415497	0	0.16554	0.251146	0	0.183186	0.271379	0	0.456966	0	0	0.168273	0.451575	0.200337	0	0.719942	0.273243
OPB40381	isoflavone reductase	0	0	0	0	0	0	0	0	0	0	0	0	0.189057	0	0	0	0	0	0	0	0	0	0	0	0	0	0	0	0	0.691692	0.425246	0	0	0	0	0	0	0	0	0	0	0	0	0	0	0	0	0
OPB40382	conserved hypothetical protein	5.0719	3.24578	4.96752	2.99928	3.44263	2.49615	3.53341	4.86828	3.36121	1.13995	1.50307	0.52707	1.99529	3.17701	1.69505	2.30448	2.19445	1.82204	3.21581	0.56425	4.41449	1.89594	2.53376	1.65677	1.30464	1.71513	1.35416	1.66758	5.1431	6.69152	6.95069	5.59032	8.82324	7.9453	2.75853	5.02911	3.39793	2.06032	2.18953	2.41886	6.4763	7.06214	5.309	3.39344	2.47048	6.03486	1.19108	1.87886
OPB40383	conserved hypothetical protein	9.58449	11.6786	11.7846	10.4548	9.80901	11.1506	8.66287	4.37244	7.7333	6.66123	7.13947	6.4535	18.0177	19.0143	17.526	11.9863	11.541	12.9306	12.4506	19.4346	14.7225	16.5813	18.6519	12.6941	12.6672	12.6541	14.3145	13.7629	11.5152	10.0253	9.63982	10.6973	11.1697	10.3225	6.10202	6.72016	6.36605	5.42934	4.08829	4.1164	14.3157	13.3903	16.8302	11.5529	10.5944	11.8865	7.43912	8.78478
OPB40384	conserved hypothetical protein	311.651	317.353	243.494	176.14	205.441	155.615	251.634	295.367	261.337	88.2507	73.5549	60.0141	298.848	321.606	334.829	22.8564	24.0026	29.8112	215.616	31.9163	482.569	229.65	260.26	44.0561	42.0776	44.0598	16.2891	17.1022	199.189	101.404	108.96	859.049	552.389	697.405	1645.25	1451.55	1507.25	267.55	296.57	308.92	652.192	742.625	611.448	1174.68	704.456	1566.69	92.1992	103.191
OPB40385	hydantoinase/oxoprolinase	18.0291	19.1851	17.2934	5.90347	5.49938	7.09487	11.1503	8.40904	9.76078	12.6411	11.0438	13.1445	23.9706	20.5031	20.8616	2.87048	3.25644	4.48187	14.4937	10.5793	21.2857	15.5841	15.7306	4.7003	4.75915	3.84735	6.28633	6.17058	6.94165	4.58618	3.64082	13.3585	10.5567	13.0462	116.757	87.691	99.7985	17.5514	18.7151	18.2518	16.9897	20.4163	16.4638	115.09	58.7255	143.281	9.6451	11.5972
OPB40386	conserved hypothetical protein	1734.62	1745.87	1581.77	480.248	426.79	458.527	1173.97	1997.66	1431.04	388.635	355.385	328.536	793.785	560.37	602.892	159.996	162.015	109.867	745.08	274.117	2765.13	429.056	509.05	189.868	176.532	161.909	253.545	250.619	1353.96	1234.5	1363.95	1330.33	2061.88	1230.12	335.886	316.125	279.312	334.107	220.849	237.777	1188.26	1403.92	1208.53	324.363	500.32	451.293	193.299	197.779
OPB40387	galactose-6-phosphate isomerase	0	0	0	0	0	0	0	0	0	0.819278	0.787069	0	0	0	1.18804	0	0	0	0	0	0	0	0	0.495513	0.436276	0	0	0	0	0	0	0	0	0	0	0	0	0	0	0	0	0	0	0	0	0	0	0
OPB40388	glycerone kinase	0.198129	0.0679726	0	0.119862	0.370522	0.138432	0.0867706	0	0.0961571	0	0.323067	0	0.244984	0.0779503	0.161908	0.0598988	0	0.0391347	0	0	0	0	0	0	0	0	0	0	0	0	0	0	0	0	0	0	0.108285	0	0.0785056	0	0	0	0	0	0	0	0	0
OPB40389	transcriptional regulatorMedA, involved in fruiting body development	31.1834	31.206	33.5729	42.0122	41.0886	48.55	22.7269	11.8624	18.6832	53.9053	68.3101	57.8302	52.7351	40.0554	49.6985	82.8541	76.1967	63.4539	44.7559	57.9336	15.8355	42.9807	45.1633	140.967	137.966	141.492	102.104	100.581	5.76892	3.56524	3.48571	5.23092	4.47156	5.80342	57.1152	47.7611	36.6269	96.2194	81.3952	82.1978	5.33502	7.55737	5.59163	102.465	116.919	98.4527	78.2603	87.4793
OPB40390	beta-lactamase family protein	5.02982	4.94264	2.28905	2.4583	2.02199	2.43241	1.11822	2.83228	0.902624	0.127545	0.630625	0.796127	6.50588	3.9305	7.87035	4.50082	5.84926	5.50426	2.61126	0.79543	0.762048	6.46148	6.20873	6.19642	5.12381	6.20447	2.86031	2.98877	7.84653	7.26935	7.42972	3.03075	3.72565	3.20015	2.4304	1.68792	1.26718	0.848614	1.10231	0.95297	5.14863	2.08416	5.46199	2.17455	1.24382	2.33723	2.74826	3.02689
OPB39968	hypothetical protein	1.44042	1.60267	0.848761	0.905765	0.92525	1.50822	1.16409	1.71285	0.486727	1.09699	1.62335	1.14167	0.958751	1.04956	1.3565	1.11435	1.76784	1.97228	1.63778	3.68296	0	2.30838	1.71082	1.70407	1.32178	2.01139	2.76818	2.87414	1.49457	1.5983	0.770492	0.205058	0.681948	0.980119	1.73489	0.656389	1.62703	2.41081	1.44109	2.10495	0.656661	0.872904	0.830263	0.445542	0.790737	0.334414	3.69508	2.15733
OPB40391	conserved hypothetical protein	0	0	0	0.599423	0	0	0	0	0	0	0	0	0	0.803165	0.787551	0	0	0	0	0	0	0	0.761723	0	0	0	0	0.532081	0	0	0.450102	0	0	0	0	0	0	0	0	0	0	0	0	0	0	1.94728	0	0
OPB40392	carbonic anhydrase	173.489	164.201	108.773	76.3918	73.607	75.1359	108.811	132.386	115.771	47.1715	37.7779	41.9467	69.1494	72.5887	74.8837	56.9484	48.7287	54.8775	118.574	57.0194	505.317	62.6749	66.8314	52.6711	57.1535	53.9711	47.671	44.9433	227.502	37.2862	62.1665	113.541	33.6055	103.259	196.4	167.085	139.465	36.5855	37.8825	37.3969	33.3609	36.3362	33.2971	85.6361	49.6997	125.2	31.4552	32.1751
OPB40393	cation transporting ATPase	6.39407	6.85869	4.33686	5.53604	5.77248	5.76245	5.4054	6.61925	5.12407	11.0521	8.81303	12.2064	7.35165	7.71799	7.45088	16.5396	11.8768	7.87466	2.83641	488.384	8.63878	28.4927	10.6863	42.9898	46.6517	43.7416	103.535	98.0862	7.05963	3.73582	3.71365	27.011	16.2479	23.5016	667.133	338.67	421.186	1163.87	1126.95	1069.59	15.9656	17.0794	14.0822	293.641	106.886	396.841	236.453	380.662
OPB40394	hypothetical protein	29.5355	33.8154	52.3687	50.9904	52.9558	41.9965	104.083	116.595	123.393	20.7745	14.9363	15.5531	15.3693	14.2537	14.8663	21.8265	21.4759	25.1771	41.228	5.31228	99.2055	15.4953	15.1658	25.1818	22.8367	21.1884	7.99008	6.94081	49.8371	46.8456	40.1727	55.5773	56.7323	63.2311	58.0064	60.0458	62.2765	268.112	214.766	205.352	26.6413	26.5862	30.6501	40.4062	35.0129	50.721	71.6033	91.5699
OPB40395	redoxin domain protein	3.30955	2.39671	0.277187	6.03	4.37934	2.12613	3.00466	2.13097	3.03768	1.26625	0	1.32009	2.51514	1.21818	0.620877	3.58428	2.13622	2.427	3.02046	0.865937	5.87678	0.478039	1.70993	1.29793	3.30724	1.2509	3.32084	1.29951	0.85003	4.52293	3.17924	8.20852	5.2616	4.46889	1.12463	0.493791	1.63571	3.27254	1.77565	4.00217	3.04456	2.35115	3.40296	1.54642	1.35658	1.53181	1.42738	1.62091
OPB40396	Zn2Cys6	6.45361	7.69593	4.5383	7.59722	6.92991	11.0529	5.63209	3.88928	5.08188	8.51808	10.0475	9.70227	6.76228	6.44658	8.03522	21.2936	17.4633	19.0824	11.5478	17.9861	6.54474	9.13083	9.82637	18.0749	22.0121	18.8414	22.8265	23.4642	5.30546	4.5001	5.62373	4.25429	5.91379	5.97564	5.87216	4.6078	4.53171	4.8955	4.69427	3.46239	7.63498	4.46964	8.44928	11.6525	10.5673	10.4223	17.4705	15.3944
OPB40397	amino acid transporter, neutral 11 TM	37.8881	38.5277	255.693	2.72491	4.90073	3.6161	3.10602	2.07014	5.67302	1.78948	1.0419	1.75185	6.55726	7.76622	5.16929	3.5914	2.46862	2.49862	129.08	4.69381	70.8655	45.2636	41.6557	1.64067	1.73301	2.32543	5.29542	5.2208	383.248	28.8114	72.563	6.8136	5.29092	8.21598	1.29157	3.04593	3.45784	1.64025	2.43099	1.92993	8.30632	8.72487	6.62643	4.74204	9.81753	2.89555	4.17863	4.22513
OPB40398	sulfate transporter	12.7898	13.4985	32.4227	11.6468	14.9929	12.3259	13.0575	8.0445	10.9348	18.5501	22.4732	17.9437	24.8801	19.0792	15.3832	18.6375	16.4458	18.4715	19.3292	20.5632	7.98731	29.1289	29.4354	22.1433	22.8536	23.1709	27.9421	26.064	16.9592	8.19406	10.1009	13.8524	11.6885	14.9899	17.2587	29.1726	28.12	57.1517	59.8814	57.0802	12.7787	19.1052	13.1733	36.4834	21.1035	27.2067	44.6348	47.9263
OPB40399	3-ketoacyl-CoA thiolase-like protein	15.5099	17.0578	25.0791	94.5433	78.7592	102.448	14.6455	12.4002	12.4536	31.7717	38.7937	33.9322	75.0643	162.051	148.097	66.3408	46.8216	40.2278	26.869	86.5513	14.8173	82.2197	80.866	74.1334	73.7751	72.8919	99.496	97.0464	35.3698	27.4446	40.116	157.557	261.758	166.724	36.9909	45.8946	48.0144	47.16	56.7571	54.4633	197.841	139.655	189.406	32.7986	27.4988	19.8912	65.7889	66.6158
OPB40400	UVSD; probable regulator of DNA damage response	1.70163	1.74875	13.5432	3.21949	3.0095	2.70152	3.00272	2.12482	2.9665	4.00293	7.21876	5.07876	2.52514	4.35577	4.17365	7.82449	7.71865	6.44999	1.64701	9.91177	1.75423	4.8985	3.67626	14.7902	14.1932	13.7247	10.1993	9.29287	5.56541	3.0979	3.55336	1.00413	2.10597	3.09257	2.07762	2.9028	2.71549	7.09891	5.55965	4.69072	3.01381	2.16704	2.12127	3.21589	4.08466	4.40816	7.45327	7.51733
OPB39969	hypothetical protein	0.254592	0.087484	0	0.0770402	0.316374	0.0889061	0	0.119421	0	0.279824	0.138282	0.145566	0.314761	0	0	0	0.570185	0.0503149	0.228868	0.29069	0	0	0.186692	0.174195	0.144203	0.210362	0.036493	0.367973	0	0.32364	0.118074	0.158001	0.104698	0	0.380518	0.168126	0.555424	0.412885	0.100651	0.231812	0	0	0.254778	1.19284	0.454589	0.256279	0.273577	0.483613
OPB40401	Phosphatidate cytidylyltransferase	14.3851	15.3103	40.7356	16.3051	14.8413	18.6193	26.3568	26.9381	30.9162	16.9223	20.598	20.7518	28.3185	25.4601	25.2523	39.5708	39.8594	39.1749	22.8361	55.1771	20.3095	27.0155	26.726	51.0485	50.8719	46.9972	55.6184	55.657	26.1122	20.9401	20.3948	13.4554	16.9459	18.255	24.2247	24.1216	19.9244	33.6017	25.8426	18.2395	31.8642	20.2751	25.5712	27.9745	28.7879	29.8787	39.112	37.0383
OPB40402	Arylacetamide deacetylase	1.53499	1.01169	1.06785	1.64869	0.901845	1.89832	0.916028	1.56655	0.820312	0.230477	1.1346	0.959789	2.58691	3.3113	3.41406	2.56495	3.98355	3.81184	0.74716	3.33836	1.37643	2.50643	1.69793	2.28666	1.67004	2.87423	2.89058	3.60793	1.97246	1.89726	3.68568	1.28276	1.54208	1.84865	0	0	0.226962	0.502578	0.65772	0.376021	0.414237	0.875336	1.2525	0	0	0	0.711749	0.338312
OPB40403	conserved hypothetical protein	9.23888	10.2502	11.3473	12.1297	11.7033	12.7044	11.622	17.5364	14.5955	11.5515	9.40233	8.08525	7.93996	7.42415	7.71064	7.36839	7.42985	8.54184	13.5537	11.0066	17.7396	5.72411	7.98428	6.93175	7.1104	6.23252	7.28855	7.09006	1.86189	2.20662	1.96067	4.90173	4.85846	4.84199	4.12025	3.64359	6.76871	5.1245	2.88206	5.75537	4.25966	3.32848	4.33302	1.57736	2.34134	3.16736	3.47803	3.58333
OPB40404	amidase family protein	3.35915	3.04934	1.75236	3.41215	2.98419	4.0223	2.5216	3.15213	3.26632	4.21883	3.38901	4.52623	2.76878	2.92929	3.136	2.90881	2.55257	2.51286	3.3455	6.85039	2.7569	2.04874	1.23102	1.642	1.62996	1.65255	8.1485	8.7441	1.67575	1.89274	2.61525	4.62137	3.06014	3.54334	3.94651	3.32949	4.71365	2.14269	1.51862	1.64054	3.31167	2.91316	2.76217	3.05064	2.42811	2.41556	2.37444	2.41071
OPB40405	hypothetical protein	41.4415	38.6164	15.9319	11.4921	7.93786	14.4379	4.14298	5.52219	3.21388	9.47028	6.72462	8.50532	28.5243	28.4478	33.9838	38.4897	45.7167	31.694	30.6688	76.7982	33.7902	16.1743	16.0307	27.4261	28.6963	30.3115	89.1605	85.1607	91.5522	151.09	152.796	32.5843	59.793	34.7485	26.7222	23.1294	21.0509	7.01115	6.92849	6.55336	79.9555	63.4602	78.5361	15.938	23.8776	27.9394	12.9329	16.9331
OPB40406	conserved hypothetical protein	0.53406	0.82174	0.351698	1.42851	1.18161	1.40044	0.105293	0.226133	0.23212	0.351518	0.218027	0.593894	2.57608	1.76007	2.49035	1.13033	1.16653	0.995724	0.326629	1.6373	0.0875413	0.965781	0.905132	0.357074	0.473352	0.486901	1.42994	1.36372	1.01444	0.576274	0.613592	0.453563	0.430451	0.197745	0.54158	0.746096	0.747538	0.691742	0.637843	0.629172	0.551027	0.255981	0.362081	0.37427	0.620955	0.645956	0.766708	0.920254
OPB40407	hypothetical protein	0	0	0.518042	0.574826	0.727342	0.661349	5.80938	5.31826	5.58818	1.3061	0	1.08806	0.390643	0.375565	0.773023	0	0.132698	0	0	0	0	0.149257	0.175175	0	0.541601	0.520392	0.136588	0.203907	0.106254	0.832998	0.109829	0	0	0.232429	0.704169	0.310276	0.256561	0	0	0	0	0.247124	0.472352	0.318525	0	0	0	0
OPB40408	hypothetical protein	2.76387	2.68202	27.5528	0.167615	0.506464	0.577905	2.17621	4.90155	2.72344	0	0.598271	0	0.910617	0.438629	0.90049	0.170725	0.618678	0.109561	1.22587	0.628559	0.303263	0.694888	0.409525	0.188387	0	0.908709	0.239247	0.790001	5.19293	5.66144	10.1103	2.01194	1.35223	0	0	0	0.596463	0.218882	0.215972	0.245539	1.64546	1.43428	0.824602	0.74359	0.327994	0	0.232834	0.296038
OPB40409	UDP-glucose-6-dehydrogenase	65.575	62.8274	64.4595	81.9721	71.9682	88.574	89.9477	99.3596	100.91	57.3209	52.8562	56.8287	59.922	65.6913	64.249	114.502	102.892	108.092	75.547	49.1901	84.6513	67.8743	65.292	117.652	120.184	122.495	39.6525	39.3791	44.077	49.5429	47.1179	85.1764	56.1822	86.4588	94.4938	76.5964	57.9944	72.9047	63.5177	54.1577	58.7141	55.5571	57.3905	83.9988	64.5211	92.0549	61.3948	55.2339
OPB40410	hypothetical protein	0	0	4.18451	1247.76	981.936	936.641	38.7015	37.0569	73.849	37.5384	6.20148	53.5496	687.129	496.072	393.693	57.3264	17.2419	8.21784	73.2571	5.62405	7.11117	655.156	599.397	44.9967	36.4069	15.8596	8.04092	11.6767	0	2.23277	0	8389.3	7583.85	5658.22	1346.52	1063.48	1788.12	136.875	189.97	106.144	7305.39	5979.45	6972.46	937.04	1081.35	1044.13	381.951	554.739
OPB39970	protease-like protein	5.83897	4.29005	6.39232	2.96564	2.85236	2.69487	2.07973	2.78329	3.32795	6.52947	6.60818	6.96435	1.95749	3.98078	3.15119	6.23001	6.31638	6.16347	1.73155	10.9382	3.08796	3.18867	3.5975	6.49697	5.3898	5.47466	10.0101	10.5822	8.48369	9.03527	8.53513	1.46924	3.78031	1.89797	3.76716	2.5443	2.74855	8.03774	7.03074	4.31007	4.10261	1.71859	2.07795	3.18174	5.65222	4.78032	11.8974	12.3034
OPB40411	conserved hypothetical protein	0	0	0	0	0	0	0	0	0	0	0	0	0	0	0	0	0	0	0	0	0	0	0	0	0	0	0	0	0.0650748	0	0	0	0	0	0	0	0	0	0	0	0	0	0	0	0	0	0	0
OPB40412	hypothetical protein	0.183245	0	0	0	0	0	0	0	0	0	0	0	0	0	0	0	0	0	0	0	0	0	0	0	0	0	0.0793058	0	0	0.274699	0.381833	0.333557	0	0.538188	0	0	0	0	0	0	0	0	0	0	0	0	0	0
OPB40413	conserved hypothetical protein	0.901389	0.72367	0	0	0	0	0.263086	0.422483	0	0	0	0	0	0.355494	0	0	0.168216	0.0594068	0	0.0979565	0	0	0	0.20546	0.426193	0.0826877	0.172444	0.606924	0.743573	0.68564	0.626914	0.37162	0.246795	0.738708	0	0.396073	0	0.121373	0	0	0.296585	0.316163	1.20157	0	0.357494	0	0.321856	0.244103
OPB40414	GT4 glycosyl transferase	5.45614	5.62074	6.65142	1.04626	1.79303	1.36885	0.706682	1.08184	0.784283	7.97965	9.51943	7.77428	2.66039	2.45084	2.07173	24.2319	26.0107	20.9535	0.829887	11.8492	0.126128	2.98975	2.28038	34.3977	30.0067	31.317	11.3618	13.9743	0.363654	0.528278	0.374268	0.573366	0.284621	0.454017	17.5856	18.7449	16.9897	27.7206	24.6322	26.0816	0.681716	1.70465	0.807892	36.4023	55.3113	34.8165	17.5188	16.9724
OPB40415	hypothetical protein, only in Gibberella, Magnaporthe, Coccidioides and Chaetomium	3.05608	3.57602	1.59821	18.4737	17.5627	21.9719	8.72293	4.28999	5.26791	10.0929	9.94174	8.67949	5.58359	9.13935	8.12861	29.6384	24.0982	32.4234	4.09444	7.78687	3.276	8.79627	6.31572	22.3235	22.5866	21.0262	8.08163	9.28271	0.178955	0.200966	0.184729	6.60583	3.2649	2.7392	4.4495	4.44812	4.97419	4.95287	4.07402	3.945	2.75989	1.8774	3.57937	4.5464	5.44871	4.80998	12.6397	10.9625
OPB40416	formamidase	2.23698	2.51931	1.55829	8.31051	6.70892	7.98652	1.7361	1.71556	1.78458	16.2699	11.9218	16.0581	3.26815	3.72984	4.85612	22.1823	25.9584	25.8148	5.33523	29.3358	1.50296	4.62442	3.13705	14.7049	11.9443	13.5146	28.8461	30.4074	1.85276	1.31448	1.27291	19.6119	14.4051	8.99887	59.1821	46.2338	57.6249	16.0131	16.9701	16.7333	12.9488	12.5152	13.8749	15.3257	19.4166	20.2587	21.6902	23.9514
OPB40417	PL8 polysaccharide lyase; distantly related to chondroitin lyases	0.622951	0.640164	0.31533	1.04324	0.71918	0.803848	4.34495	4.79677	5.77763	1.02578	0.625515	0.246178	2.07406	1.58162	1.4692	0.953058	1.28809	1.4474	0.84422	1.17424	0.157182	1.09321	1.10271	0.738757	0.364909	0.674419	0.904501	0.625974	0.0649197	0.367925	0.166778	1.16985	1.71998	1.84313	1.50897	2.57521	1.8107	0.470461	0.228343	0.264237	2.61676	2.5939	2.45138	1.82491	0.770947	1.73796	0.311324	0.509684
OPB40418	MFS permease	33.735	36.4108	19.4885	5.56721	6.44028	7.23024	50.4621	55.0475	58.1258	9.09859	8.99773	7.36196	9.95352	5.61484	10.053	3.83184	3.4129	2.49954	19.5615	1.38863	31.082	12.6592	11.7125	6.37575	6.70331	5.95751	1.87827	1.59723	12.6469	9.83882	9.12184	22.3108	37.2948	24.0078	48.164	39.229	40.18	4.20477	7.6459	7.45008	61.4394	59.892	54.2352	40.9351	26.5652	52.7997	8.46726	6.811
OPB40419	5'-nucleotidase	11.4315	13.4555	8.20429	24.0055	26.48	22.4826	18.0399	19.7612	18.2577	14.1715	15.3774	12.1148	20.4748	16.3359	17.9165	27.0613	25.1931	27.2646	12.5983	35.4179	23.4906	18.7516	16.8718	18.8269	18.6198	19.7945	26.9912	24.8315	13.9197	10.2498	13.5741	10.0439	11.8765	12.3709	11.3873	11.2436	14.2135	12.7656	16.6849	14.7431	9.31176	11.6117	9.65712	9.33554	6.52856	10.8611	12.49	11.8905
OPB40420	hypothetical protein	0.85243	0.440189	0.466482	0.290321	0.692557	0.334736	0.139939	0.149777	0.155938	0.175797	0.346969	0.365897	0.395152	0.252254	0.260931	0.0973459	0.268438	0.442501	0.429788	0.416752	0.700081	0.302788	0.117465	0.218534	0.45375	0.0879414	0.275308	0.368705	0.862618	0.242872	0.370502	0.19739	0.393628	0	0.953717	0	0.695725	0.12893	0.252099	0	0.631321	0.168005	0.319459	0	0	0.321624	0.273578	0.0864921
OPB39926	hypothetical protein	7.88591	10.2311	21.8924	10.4572	9.36448	10.9972	10.9977	17.269	15.7436	27.9718	24.5562	21.7766	13.3987	11.3256	12.4519	13.347	11.8613	12.6921	10.9594	17.7887	9.72931	11.3209	8.74537	13.6161	12.9568	12.9773	15.339	16.0257	12.1434	13.3438	13.3551	9.31065	14.6945	9.90175	5.12062	6.44504	7.9947	10.3923	10.0371	8.80018	10.99	13.0867	10.3063	12.2536	12.8757	10.8957	13.236	12.439
OPB39971	F-box protein involved in recycling plasma membrane proteins internalized by endocytosis	11.6129	11.5958	10.712	4.11827	2.64201	3.66586	5.96732	5.44084	4.89846	3.96903	3.27925	3.78332	3.32953	3.59793	3.30249	3.41003	4.38823	4.06862	3.70688	5.08249	8.82921	3.63035	3.69581	2.72656	2.75159	2.89541	5.59956	6.39211	12.7183	15.2006	12.7282	4.7626	4.57866	4.99548	3.25601	3.28239	3.3697	4.34775	5.60595	3.94071	4.03085	5.12454	3.93178	3.623	3.59243	3.40113	5.72646	6.54936
OPB40421	hypothetical protein	45.3466	39.3531	45.7396	0.655529	0.653291	0.501094	0.944053	1.00491	0.71436	1.5904	2.72101	2.48659	1.18531	1.43359	0.878073	3.59346	4.22821	2.71503	25.3523	9.68247	28.4732	0.901842	2.41359	2.20306	1.86703	1.76972	8.54636	8.28047	25.6613	22.4359	18.3148	1.72478	1.16824	2.81003	1.06126	0	0	1.12534	0	1.57716	0.716682	1.11053	0.713345	0.485458	0.426362	0	1.49908	1.72191
OPB40422	hypothetical protein	1.36526	0.905745	0.640595	0.885515	1.54171	0.30641	0.384254	0.13714	0.570209	0.482528	0.158827	0.669472	0.964447	0.346074	0.358298	0.711575	0.900855	1.50382	1.31274	1.28775	0.480427	0.554529	0.322216	0.30011	1.07862	0.563661	0.881356	1.01337	1.18495	0.96476	1.69567	0.362061	1.56231	0.143874	0.873544	0.385778	0.478022	0.354761	0.692915	1.06215	0.4331	0.92393	0.438805	0.391875	0.69623	0	1.37965	0.713291
OPB40423	conserved hypothetical protein	0.453487	0.550434	0.226125	0.0373917	0.0387156	0.0432291	0.433427	0.0581434	0.119673	0.20361	0.0672848	0.635188	0.152952	0.0971473	0.151707	0.0372255	0.0346316	0.0244115	0.11184	0.0808402	0.405611	0.117611	0.135434	0.127147	0.104568	0.0682851	0.0530336	0.0538952	0.25145	0.602141	0.487895	0.232621	0.102111	0.427071	0.0927839	0.246377	0.0677798	0.0506759	0.0491517	0.0569287	0.243279	0.197124	0.062055	0	0.147422	0	0.0536423	0.0337609
OPB40424	Zn2Cys6 transcriptional regulator	1.51837	1.77621	0.91862	1.66246	0.981479	1.09777	0.894394	0.95941	1.2176	0.517365	1.19584	1.07613	2.07186	3.2721	1.60508	2.51065	2.199	1.98483	2.97831	3.97655	1.37408	2.63706	2.64038	2.69014	2.79233	1.95012	3.75204	4.30671	1.38276	1.80757	1.42126	3.04485	2.07289	1.47129	0.706323	0.937383	1.11768	2.43904	2.1819	2.52338	2.24155	2.0824	3.46523	1.99436	2.15238	1.74051	3.60237	2.78278
OPB40425	conserved hypothetical protein	12.6023	53.5548	25.3722	0	7.89133	0	18.0242	0	0	0	0	0	31.053	18.0247	15.42	0	10.8298	0	0	0	0	0	0	93.7722	48.3211	49.8938	13.0756	0	15.923	111.465	79.3797	67.4387	52.2181	16.5349	48.7619	0	35.8667	8.43003	22.5407	9.48123	111.053	42.0387	70.2201	221.265	357.959	194.034	0	0
OPB40426	N-acetyltransferase of bacterial origin	2.17491	2.29651	1.17956	1.98577	2.90102	4.15324	0.474845	2.01179	1.6449	0.603145	0	0.629603	2.68398	2.18502	0.881417	0.347152	0.303997	0	2.35579	0.350719	1.7981	2.02896	1.23117	0	0.635681	1.18074	1.42862	1.82828	4.08489	3.16083	2.2595	3.17028	5.67649	5.79902	0.793213	0	0	0.4133	0.416125	0	3.27324	1.64535	3.20865	0.737883	0	0	0.221078	0
OPB40427	eukaryotic ribosome biogenesis protein 1	19.1981	20.435	15.039	5.50892	8.58898	7.39382	12.4208	15.9493	14.2306	25.8878	19.4177	14.0903	12.4761	19.1103	14.1744	32.9025	27.3576	28.3101	13.9358	18.0007	7.22917	22.3443	21.0396	27.7839	29.9221	30.7723	28.8272	30.3424	18.1453	9.96288	14.5563	21.6077	17.3346	30.645	51.6592	69.1034	44.7305	38.456	42.4684	36.2455	37.3717	33.0541	38.6097	60.5699	58.3048	58.6145	87.8942	79.2873
OPB40428	hypothetical protein	47.4729	45.3003	39.4256	111.413	128.614	110.205	481.707	535.613	654.614	1467.79	1359.79	1551.55	163.722	101.965	126.456	392.421	407.73	251.909	143.896	553.088	456.6	125.288	116.758	297.372	307.902	292.558	258.103	251.257	22.7477	57.2973	45.4261	139.038	146.641	88.5933	518.792	377.281	436.419	739.568	509.521	472.18	125.015	140.23	119.406	386.167	381.039	479.523	388.031	412.553
OPB40429	26S protease regulatory subunit 6A OS=Saccharomyces cerevisiae (strain ATCC 204508 / S288c) GN=RPT5 PE=1 SV=3	80.5994	75.9099	75.0119	82.3739	91.0866	80.3917	126.244	153.628	143.102	75.9864	72.4466	77.985	69.4964	62.2197	61.3922	79.4537	70.0993	81.7109	62.9451	70.7066	104.069	74.7224	72.9128	73.9657	78.4229	72.4308	61.2414	60.8054	65.0965	87.2491	86.7497	74.5305	92.9827	66.032	47.8176	40.1171	47.7973	37.1426	41.8713	38.0359	92.7295	92.2818	90.8142	48.7982	53.46	50.3534	38.3441	36.0326
OPB40430	Shows weak similarity to yeast mitochondrial ribosomal protein MRPL11.	56.1113	61.0085	58.4402	22.7205	22.8873	22.5326	35.956	53.6736	44.0609	25.4725	22.0087	23.8016	29.6658	33.0902	30.4836	24.4229	23.2753	24.0016	32.695	26.7649	48.4965	27.6319	28.8352	27.0305	28.7123	28.5393	33.2008	32.5811	93.9126	82.1787	92.9995	39.6021	44.7907	42.0221	48.6334	36.0352	48.1548	87.9435	77.3844	68.0059	45.5794	36.7374	39.6768	35.7956	34.172	31.2845	55.0406	52.9115
OPB39972	aspartate kinase	562.828	559.31	457.422	79.0928	88.2443	76.9446	287.36	453.062	336.445	19.8731	21.1818	15.3046	164.168	101.734	116.752	11.5283	11.9015	16.9391	232.671	3.1423	606.4	99.6886	101.548	12.2967	9.83721	11.3245	7.06688	5.09584	221.156	303.465	207.747	132.846	88.2351	127.883	27.3972	44.396	35.1247	26.0377	39.2154	38.6645	116.458	139.892	124.506	59.0903	56.0679	69.7561	57.369	45.9943
OPB40431	hypothetical protein	34.4523	36.1043	30.8868	45.9693	59.678	65.861	40.4729	34.5692	30.0914	26.0652	25.4192	24.3192	60.2378	69.0142	62.813	32.9831	23.3563	27.935	40.2193	33.3192	60.4762	31.0138	30.9218	40.9987	45.9413	38.1034	28.442	30.8793	20.0331	21.5484	19.6891	46.6837	34.4514	42.2861	24.3069	23.4614	26.0615	29.4888	22.0532	20.4777	43.3189	32.5566	31.0701	34.6364	23.4838	34.8101	18.4668	23.8438
OPB40432	tRNA ligase TRL1	15.9713	16.7974	79.5476	9.71518	8.72581	10.3427	10.8643	13.5112	10.4391	6.72929	6.89853	7.80249	9.52689	9.08052	8.75685	9.76568	8.28645	8.12342	8.21313	10.0609	8.08913	10.4045	10.191	14.436	14.7442	13.5731	13.1178	11.9671	28.0033	22.6179	25.701	6.70572	7.90771	7.29701	5.70604	4.76895	6.71481	14.3	12.3126	11.3999	8.31896	7.55466	6.71478	5.17822	5.45832	5.67908	15.6591	14.4144
OPB40433	ankyrin repeat-containing protein	15.6328	10.3619	13.0467	17.3293	16.0247	15.2298	13.3246	15.9885	13.2229	6.04886	5.48337	10.8111	10.9394	14.0317	12.0712	11.7515	9.40074	10.0925	7.55044	14.9356	7.30447	10.2705	7.29621	6.64025	8.12893	8.53211	13.7133	13.8446	13.0439	16.1845	16.0864	12.1185	10.1311	13.7164	5.75197	5.04992	6.27365	6.68926	8.77732	10.5661	10.9098	6.81119	9.28378	4.22168	3.70165	7.05376	11.1865	12.2248
OPB40434	hypothetical protein	3.44099	4.52058	3.47322	5.05102	4.15957	4.70942	3.82288	3.52994	3.10913	0.874144	1.07636	1.59247	2.12644	2.98193	4.85788	3.40125	3.11146	2.59297	1.77325	4.07197	2.82789	2.00266	2.1943	3.52512	2.37392	2.50883	5.59454	4.68029	5.25842	4.8045	3.77195	3.8995	3.08949	4.87216	3.84111	2.60633	0.861694	2.06903	2.02905	3.5726	3.14155	1.66232	4.15949	1.33184	1.88771	0.399246	3.29562	3.10464
OPB40435	DNA/RNA methyltransferase. Shares significant amino acid sequence identity (E = 0.0) with yeast TRM11	3.51068	4.86029	2.63029	2.68423	3.00973	2.99992	4.3686	2.59913	2.8342	3.50409	3.46143	3.32898	2.85537	2.29419	2.48958	3.11495	3.8018	3.01327	3.23574	2.98281	3.79235	3.24062	2.54247	3.22287	3.77083	2.51809	3.25927	3.20198	3.49374	2.32224	3.5987	4.29267	2.73369	4.63557	2.89781	3.10854	2.56767	3.02853	2.40845	2.64479	3.96504	3.06616	3.88122	3.15484	3.95815	6.69477	4.51997	4.80866
OPB40436	vacuolar import and degradation protein, vid24; involved in vacuolar targeting	85.3886	76.1723	124.599	79.289	101.81	89.5174	148.16	97.359	165.884	292.406	304.874	303.124	87.4187	95.5536	87.2902	157.216	139.033	147.253	88.5886	136.968	126.696	136.126	124.008	160.743	160.365	172.173	106.573	96.911	83.3894	45.8212	54.4366	29.9342	37.8259	34.6833	209.642	157.723	189.911	237.172	209.007	190.141	39.9699	47.087	37.3801	134.633	116.236	134.546	114.732	129.108
OPB40437	protein kinase, mago nashi protein	28.9913	37.6405	51.6709	40.688	34.97	39.6636	39.8309	47.3157	35.6418	46.0125	48.1048	64.1302	23.2369	17.6275	21.665	37.8747	37.6637	40.5787	22.8817	64.8989	44.079	24.6185	21.6073	31.7507	24.9177	26.2008	47.9866	51.7136	39.715	31.3124	31.0643	18.1207	17.2861	21.6461	53.3757	38.2895	58.3347	69.1974	57.9939	68.4149	9.52501	14.3501	18.3982	26.7161	23.013	10.1249	42.044	47.4148
OPB40438	Vesicle coat complex COPI, beta subunit	47.6948	42.4531	49.0117	28.4789	30.6185	31.7258	49.5619	35.4458	48.0013	52.8238	50.5688	53.4226	29.0905	31.8087	32.6559	35.6914	36.0821	51.4514	39.6004	33.5103	45.2787	35.5776	32.8682	32.3249	34.2021	33.2015	31.8768	31.5117	41.4035	34.4482	34.0299	31.6029	29.0907	23.9467	24.4533	19.665	16.4178	14.9615	17.1976	14.5882	28.1513	27.324	27.7548	20.9189	15.867	18.8466	23.5045	22.2161
OPB40439	hypothetical protein	44.2601	41.7023	91.9476	22.2446	23.2444	23.1499	32.1181	29.9362	33.2792	20.0881	31.4061	23.3311	30.6212	27.3979	22.867	36.6316	35.3265	39.1657	67.4426	49.12	36.1399	27.5234	25.7293	70.6637	72.4735	70.6874	42.8199	43.9066	68.5268	50.1202	53.9303	35.3964	53.6957	33.2337	43.7492	46.8196	43.0143	56.2851	52.0526	58.3474	70.6218	57.5244	72.8969	69.0857	68.5823	59.6761	53.5769	63.0863
OPB40440	smart00317, SET, SET (Su(var)3-9, Enhancer-of-zeste, Trithorax) domain; pfam05033, Pre-SET motif	10.1558	11.0245	9.73657	15.8344	12.6484	14.8303	5.9268	8.97961	10.484	54.2306	51.2026	62.2666	10.8479	13.2263	12.2749	21.1481	19.266	18.8294	9.41637	19.1101	6.79946	11.0324	15.7876	16.06	15.9445	14.3694	13.5145	13.5289	12.5024	12.2477	14.8183	11.3318	16.1847	13.6678	40.8933	35.587	30.2277	21.8993	22.7903	24.9196	17.2917	16.7517	16.7079	33.5509	25.9369	49.178	17.7174	16.8518
OPB39973	Winged helix repressor DNA-binding	23.5233	21.6817	15.8888	5.61965	6.90514	7.27694	13.7115	13.7266	17.5901	10.4311	11.0973	9.97032	8.00698	5.98448	6.05564	7.53603	6.96491	7.72422	9.53376	6.59787	27.6542	6.50937	5.3588	7.18158	7.60555	7.40473	5.87439	5.5381	9.18282	13.3077	8.72222	5.25011	5.07405	4.34161	4.92492	4.3583	4.2096	7.09076	7.21502	7.13017	6.94295	5.4149	7.14932	12.4167	13.5733	18.1617	9.68678	9.87263
OPB40441	hypothetical protein	47.5224	51.9257	38.7538	174.807	172.746	164.588	113.896	162.662	140.267	549.72	470.928	446.459	196.904	180.959	175.233	135.427	146.691	116.45	100.64	32.5299	85.9187	143.933	144.065	160.258	173.541	165.32	10.5322	12.5011	18.3592	19.8082	17.4119	190.095	204.162	177.655	658.717	504.428	500.075	292.332	288.788	304.99	196.163	223.252	201.796	434.495	356.673	636.605	111.073	128.347
OPB40442	hypothetical protein	3458.16	3874.57	2123.29	14853.6	13014.7	12381.6	10027.8	10508.7	14253.8	32645.1	25469.6	28583.3	12351	11941.4	10243.2	14507	11179.8	10338.1	8263.59	2573.31	7529.08	8192.83	9315.78	11051.3	12262.2	9542.78	487.967	451.059	477.356	916.824	794.089	15445.8	12032	13212.1	28710.8	22670.2	23409.4	19958.2	17285	15054.4	11813.6	9873.7	10602.4	19616.9	13848.2	23060	4135.62	5055.21
OPB40443	hypothetical protein	5.62539	5.22957	3.06823	6.58162	5.87376	5.2492	3.42688	2.24838	7.14209	14.6301	14.6684	21.1314	3.97115	7.18246	5.88843	9.70937	8.93742	8.36633	4.2678	13.502	4.3005	5.29846	4.69665	13.1378	10.3763	10.2295	12.7963	12.3807	3.50113	3.75304	3.34813	10.1989	14.7229	10.0214	23.184	21.5755	12.9837	17.1165	17.8619	19.4647	15.5653	14.0369	12.5744	19.0689	19.3021	29.0472	10.1209	9.34011
OPB40444	hypothetical protein	7.56572	7.68578	4.21763	7.43958	9.66894	7.43004	8.30999	7.36119	5.22893	13.2675	12.0453	14.3464	5.15174	5.31825	5.66404	10.956	10.4999	9.81502	4.74418	15.5196	4.82465	5.68752	7.52643	9.32457	10.7091	9.53334	12.0055	11.4248	5.3987	4.53649	7.18867	9.61878	11.9286	9.99212	16.5142	11.5228	12.2854	17.1782	17.0721	14.3015	14.9099	10.145	11.3073	18.9769	11.0041	17.2255	9.6182	8.59259
OPB40445	Fructose-bisphosphate aldolase OS=Aspergillus oryzae (strain ATCC 42149 / RIB 40) GN=fbaA PE=2 SV=2	502.087	485.969	407.152	729.497	872.518	775.328	1729.96	1551.5	1573.51	4564.24	4529.54	3820.39	1001.2	945.147	966.739	921.615	945.34	693.672	609.935	397.489	1536.65	1174.83	1144.57	1199.82	1159.38	1139.27	255.311	266.61	232.861	304.474	294.528	1439.48	1053.88	1385.6	1473.82	1542.63	1155.83	1167.65	1137.28	1011.1	1426.37	1480.47	1422.36	2231.72	1999.73	2883.65	967.263	1062.27
OPB40446	ohypothetical proteinsterol binding protein	22.3723	20.9611	33.445	33.9568	30.2134	41.5428	53.0525	62.4679	49.3963	36.9072	37.7786	39.4742	19.4618	23.0442	20.6732	39.0592	38.3581	37.1726	30.9278	29.0698	22.7955	20.214	19.0626	38.1349	39.6829	36.0797	25.6859	26.8891	70.8686	88.0275	94.4349	19.5845	21.8153	24.4416	28.5146	29.4787	26.5526	31.6048	29.1717	25.9075	18.1001	20.2603	18.1694	23.7313	25.6919	31.8909	23.2832	23.8027
OPB40447	caffeine-induced death protein 2	205.273	215.037	191.977	70.5022	75.3282	77.9803	85.1783	120.525	110.675	36.743	39.9872	30.8553	130.273	161.682	159.369	56.4725	54.2706	54.3546	164.153	45.3412	322.628	117.727	130.147	63.2413	71.9798	64.6347	31.946	29.487	193.28	178.179	197.762	82.8205	85.7411	108.312	107.646	101.08	81.9103	98.6967	109.199	107.62	112.403	103.447	95.8774	131.191	131.107	121.867	60.3216	68.8025
OPB40448	hypothetical protein	22.9636	23.921	27.6859	12.2333	13.126	13.5673	26.1054	20.0445	26.2683	19.1301	18.662	20.5181	15.495	13.8545	15.1439	20.1748	17.1083	20.7227	16.9856	23.4932	27.2732	16.85	19.9163	13.2536	15.8019	15.6938	19.7774	20.6586	33.4924	35.5579	32.9216	14.3824	15.3984	13.0105	9.3279	8.7086	10.0331	10.4062	9.17563	8.17023	17.2122	17.126	17.0038	10.5924	11.8108	11.1549	16.7625	14.8042
OPB40449	Sphingoid long-chain base kinase	13.9594	12.4357	10.5825	8.42383	7.11447	8.7763	6.93901	7.33011	6.37961	7.46178	7.74868	8.79747	7.93007	8.10992	8.50711	10.7626	8.8725	8.67662	10.2896	10.3426	9.16424	8.37801	9.70141	11.698	10.4387	10.7914	12.8089	13.527	18.1104	14.2971	17.5876	12.3897	11.1801	13.1521	8.80403	7.7826	10.876	16.8335	11.916	10.4333	11.2669	8.13177	13.0334	9.69249	11.0512	10.94	12.966	13.4085
OPB40450	conserved hypothetical protein	0	0	0.161993	0.404213	0.273295	0	0	0.207911	0	0	0.240961	0	0.366362	0	0	0.136442	0.746685	0.704354	0	1.30217	0	0.700262	0	0.607032	1.64885	0.610333	1.98411	3.12673	0.099711	0.11179	0.103012	0.271973	1.27306	0.218083	0	0.582656	0.481711	2.131	1.57033	1.79353	0.220123	0.69636	0.443235	2.68706	3.16979	2.68197	5.94326	6.81994
OPB39974	Protein yop-1 OS=Neurospora crassa (strain ATCC 24698 / 74-OR23-1A / CBS 708.71 / DSM 1257 / FGSC 987) GN=yop-1 PE=3 SV=1	174.28	181.637	151.826	264.065	228.518	247.931	544.827	630.707	715.412	732.085	666.972	774.87	184.656	186.16	197.705	267.11	237.676	221.142	215.761	274.633	427.714	164.473	179.535	243.583	276.442	255.263	211.006	195.32	148.077	222.269	207.753	225.385	240.799	199.979	331.74	312.536	267.555	353.938	270.998	266.025	293.993	233.59	253.648	322.184	395.274	386.945	228.488	227.951
OPB40451	conserved hypothetical protein	0	0	0	0.0865633	0	0	0	0	0	0.157135	0	0.0817066	0	0.0562433	0	0.0431333	0.12024	0.254325	0.0646631	0.748292	0	0	0	0.147118	0.0807409	0.0395019	0.900607	0.747962	0	0	0	0	0.0590561	0	0.107323	0.189943	0	0.117116	0.170527	0.0657791	0.0704188	0	0	0.0956346	0.0852937	0	0.248001	0.312314
OPB40452	conserved hypothetical protein	0	0	0	0	0	0	0	0	0	0	0	0	0	0	0	0	0	0	0	0	0	0	0	0	0	0	0	0	0	0	0	0	0	0	0	0	0	0	0	0	0	0	0	0	0	0	0	0
OPB40453	conserved hypothetical protein	0.729361	0.545955	0.799401	2.82797	3.03782	2.15421	1.21962	0.466971	1.25505	4.69768	6.27073	6.36376	0.983832	0.860878	1.05658	3.72866	4.34399	6.36507	1.0756	9.09182	0.652783	0.56662	0.946326	1.08959	2.08005	1.80972	6.74935	6.10798	0.583141	0.405932	0.322982	0.49593	0.327738	0.783926	0	0.395002	0.108712	0.16202	0.788152	0.363929	0.68579	0.315726	0.298943	0.26604	0.355382	0.600953	0.0858279	0
OPB40454	conserved hypothetical protein	0.794046	3.04821	2.30467	76.4529	81.0992	73.7596	13.8826	18.4533	19.3694	46.5318	37.2732	45.7699	15.3618	14.2587	19.0374	73.4252	61.7402	91.8121	9.05994	110.562	7.85774	10.4309	13.9406	30.2157	32.8179	37.9122	95.9312	86.7089	0	0	0	0.473057	0	0	1.75235	1.02549	1.69877	0	0.921964	1.38363	0	0	0	0	0	0	0.987364	0
OPB40455	hypothetical protein	1.44237	1.57	1.26668	1.54913	1.14997	1.53633	0.84586	0.908479	1.12457	0.438105	0.289939	0.417517	2.55249	2.21936	2.80506	1.71736	1.54734	1.54963	1.56923	1.78545	1.3093	1.73233	1.86743	1.50674	1.31054	1.28773	1.54908	1.76376	2.07805	2.67026	2.39515	2.34773	1.01849	1.80804	0.850447	0.443118	0.511839	0.465861	0.477305	0.461864	1.66763	1.8095	1.60521	0.888434	0.793983	0.603953	0.739197	0.819863
OPB40456	conserved hypothetical protein	0	0	0	0	0	0	0	0	0	0	0	0	0	0	0	0	0	0	0	0	0	0	0	0	0	0	0	0	0	0	0	0	0	0	0	0	0	0	0	0	0	0	0	0	0	0	0	0
OPB40457	hypothetical protein	0	0	0	0	0	0	0	0	0	0	0	0	0	0	0	0	0	0	0	0	0	0	0	0	0	0	0	0	0	0	0	0	0	0	0	0	0	0	0	0	0	0	0	0	0	0	0	0
OPB40458	carbohydrate-binding module family 13 protein	1.31624	0.466379	0	1.60488	4.2385	0.456295	0	0	0	0	0	0	0	2.65924	0	0	0	0	0	0	0.726894	1.22245	0	0	0.388106	0	0	0	0.28935	0	0.30351	0	1.05028	0	0	0.832166	0	0	0	0	0	0	0	0	0	0	0	0
OPB40459	hypothetical protein	0.148798	0.239742	0.0700058	1.00214	1.20194	1.65013	0.6147	0.480169	0.276979	0.0699439	0.208314	0.290864	0.73617	0.625254	0.782661	0.363396	0.446463	0.440289	1.04082	0.30245	0.243871	0.445246	0.4646	0.218698	0.484179	0.264347	0.36413	0.287815	0.0432776	0	0.0444084	0.361522	0.105484	0.0629846	0.0958519	0.0849058	0	0.0525137	0.127022	0	0.0313213	0.135973	0.224259	0.170205	0.152121	0.128569	0.166645	0.192005
OPB40460	conserved hypothetical protein	0	0	0	0.117076	0	0	0	0	0	0	0	0	0	0	0	0	0	0	0	0	0	0	0	0	0	0	0	0	0.0872956	0.0493834	0.0448922	0.120676	0	0.0953466	0	0	0	0	0	0	0	0	0	0	0	0	0.0417674	0
OPB39975	Ca-permeable channel, related to A. nidulans Mid2	28.7865	27.9246	87.9204	9.20564	12.3376	8.90513	12.2464	17.3288	15.3197	11.8041	15.9236	14.0166	9.95714	11.9719	10.0269	15.5772	15.285	14.3515	19.5505	17.5149	17.5814	16.0173	14.7532	24.9443	27.0322	24.0746	19.1684	18.4104	85.7228	59.3743	53.2587	6.99984	11.3639	7.77883	11.2514	13.9812	15.4948	22.6365	23.9757	24.6402	9.46062	9.16266	8.86363	15.8982	19.7126	22.4138	24.1445	23.6066
OPB40461	AAA ATPase, central region	8.40353	8.21365	7.86143	3.89408	4.07734	4.03485	2.29971	3.07913	1.66138	3.17529	5.13441	3.45388	2.48913	4.96689	4.39672	5.81804	5.80783	6.07272	4.24785	10.1079	2.44312	6.72389	5.77876	4.13224	4.83567	2.96507	13.2901	10.283	15.3746	8.00818	12.7877	2.93177	5.0746	5.29793	6.86718	8.32141	9.45037	18.1951	18.0592	17.6825	3.36725	5.53816	3.1531	5.27387	8.12704	4.75802	11.9584	12.5379
OPB40462	GCPR, mPR-type	2.61008	3.45582	1.58489	16.7386	23.0051	14.7169	13.1351	12.6123	13.8613	6.46755	8.25129	8.47951	12.5442	8.94974	11.5281	13.6066	12.2962	13.8657	8.1462	3.8221	2.14573	10.5516	7.8639	9.79951	12.6513	11.7045	3.88114	4.4337	1.17078	1.09422	1.20934	3.7276	8.18626	2.56056	16.4919	16.8215	14.3779	13.5607	10.2452	14.2426	3.22943	1.36316	3.03581	16.0614	19.8993	19.2416	6.18727	6.90876
OPB40463	intracellular serine protease	9.86519	10.246	7.24333	14.1432	15.1169	13.6477	11.1699	12.4707	10.6244	2.68571	4.02572	4.61121	20.7408	25.5656	25.6004	15.1688	16.0646	15.0967	14.2627	4.57638	7.71442	16.8535	19.1479	18.9598	17.7981	16.2803	6.06745	5.75614	2.26335	4.43614	4.17366	5.07084	7.70848	6.23395	4.44184	4.99073	2.74581	2.38055	2.30802	1.73048	11.6407	7.14	10.5681	12.0103	16.4871	15.485	4.24876	4.41424
OPB40464	hypothetical protein	3.84145	3.08367	4.19432	6.51112	11.2172	3.10397	0	2.6905	2.3199	0	0	0.30072	6.47249	5.8153	5.54823	0.969012	3.22475	1.45315	1.39583	0.340508	0.287314	4.77693	6.397	2.85745	3.44672	4.45145	0.226579	0	1.64145	5.76738	4.36671	7.32467	7.05376	6.41337	2.33031	4.10468	0.848743	1.03947	0.409796	1.39941	3.11676	2.9949	3.90952	5.28245	4.35281	11.0513	0.221074	0.42135
OPB40465	ankyrin	6.01533	6.59304	5.97899	6.62567	8.71016	6.90342	7.7404	4.31065	5.4786	5.1313	6.53028	7.49099	7.55645	8.89953	7.68967	14.5349	12.8054	13.7402	6.84408	11.5994	4.02715	8.69027	8.8889	12.6642	13.2462	11.43	8.35411	7.06204	5.12589	13.9938	9.86759	7.00575	6.98742	6.62179	6.95229	3.76895	2.59173	0.271632	0.78944	0.392374	11.0978	7.79305	10.6728	32.3572	25.5725	33.9939	1.04708	1.42038
OPB40466	hypothetical protein	5.74943	5.62456	2.89226	5.50273	5.13746	6.67276	5.94754	4.32039	5.74585	3.76675	2.73837	4.32612	10.3043	8.70957	11.8894	10.6677	11.0467	10.7289	12.0106	3.9431	7.89718	7.65095	9.13876	9.06265	10.4478	9.22163	4.27611	3.97358	1.31818	1.78488	1.81637	3.41605	4.62086	3.07499	5.57851	4.03735	4.64628	3.97311	3.46518	4.39024	5.84575	4.89071	5.29359	8.68728	9.71313	9.49745	3.56082	4.21533
OPB40467	GCPR, mPR-type	15.3609	15.6212	16.0368	21.8835	27.3473	22.8809	23.256	22.5279	22.7748	27.8838	33.7569	32.5983	20.0106	13.9551	19.13	43.7418	48.1033	44.7857	24.0849	20.5406	13.6496	21.8489	17.4487	47.7652	48.9693	41.9601	16.1234	17.117	3.81934	2.9274	2.98184	9.16163	7.3073	8.14857	59.288	55.8261	47.0474	72.9537	67.3553	65.4628	5.34001	6.07765	6.41802	65.7513	79.4336	73.4644	26.0341	31.2068
OPB40468	conserved hypothetical protein	1.54967	1.59513	1.10767	1.34516	1.51168	1.27102	1.15079	1.42348	0.686813	1.11018	0.988731	1.61673	1.08304	1.03392	0.660693	1.16134	0.90547	1.75678	2.27672	0.296947	1.87949	0.959566	0.813768	0.89956	0.971259	0.724401	0.665632	0.351279	0.31905	0.257758	0.468852	0.377864	0.83251	0.298706	2.42062	2.67554	2.31957	0.246894	0.960945	0.554567	0.497799	0.641543	0.101251	2.56836	2.64816	2.0355	0.261587	0.329888
OPB40469	hypothetical protein	0	0	0	0	0	0	0	0	0	0.123801	0	0.12879	0	0	0	0.0682386	0.0630897	0	0	0.0735442	0	0.0712858	0	0.231366	0.318752	0.186295	0.161405	0.228248	0	0	0	0	0.0927508	0	0.168551	0.148998	0.615192	0.549478	0.535165	0.822751	0.222097	0	0	0.301521	1.07332	1.81513	1.16467	1.10219
OPB40470	Amino acid transporters	3.15963	2.96394	2.38533	0.637216	0.459244	1.03013	1.01472	1.87871	1.12512	0.231406	0	0	0.347266	0.331591	0.430285	0	0.235895	0.0416113	0.379468	0.0687585	0.345666	0.333266	0.462697	0.360513	0.119115	0.232243	0.0904938	0.243967	1.13972	0.590644	0.977141	0.655856	0.693878	0.933703	1.10333	0.13936	0.575354	0.0857044	0.0834221	0.481253	0.31131	0.668241	0.421982	0.281776	0.752569	0	0.136221	0.171823
OPB39976	conserved hypothetical protein	260.76	213.14	213.033	235.415	162.987	197.663	50.7645	69.4542	46.2451	126.162	102.297	102.392	261.679	283.769	257.328	163.405	173.462	163.841	230.024	335.093	260.056	173.636	181.69	134.259	128.749	140.057	269.626	213.178	273.128	162.344	234.683	166.131	355.488	215.147	206.597	170.814	125.883	286.169	264.215	268.62	215.893	186.887	179.737	79.7959	113.76	92.5335	151.253	121.969
OPB40471	hypothetical protein	3.59176	4.79254	3.67537	3.01187	3.30516	4.02232	3.0526	2.02012	2.07371	4.66602	5.77698	7.25381	3.34009	3.59192	4.20864	5.08361	4.65095	4.41171	4.11062	6.91477	2.9659	3.26427	3.89792	4.22229	4.12623	3.98407	7.3466	6.9546	7.60276	7.20143	5.82936	2.44625	2.91329	2.55978	1.64312	1.61684	1.42303	2.66488	2.67696	1.87134	3.06506	3.19273	2.68531	2.37926	2.17381	2.36812	6.8548	6.00489
OPB40472	hypothetical protein	82.357	85.7998	168.501	111.315	108.414	135.001	366.931	252.827	381.58	62.9477	66.1608	71.4973	292.707	193.854	233.479	36.2615	29.4625	31.5356	387.328	17.9929	639.781	144.225	145.094	67.7923	66.4503	65.482	22.8279	22.9104	67.7871	46.0787	43.3066	110.691	92.7885	112.379	88.2573	91.8855	71.462	31.4771	25.2975	19.2993	146.21	144.772	150.007	166.228	147.834	196.512	19.0728	22.6383
OPB40473	GTP-binding protein YchF	55.6935	53.8473	40.6348	49.2107	46.3896	54.0234	30.0507	23.8177	35.3885	37.7531	37.2529	44.1081	40.1598	42.037	40.1733	50.5975	51.0286	53.3414	34.3864	55.4563	25.5301	50.0915	43.317	42.6101	42.2	38.1234	60.2418	61.941	80.6717	82.6412	82.3385	60.5642	49.3028	65.0919	31.8762	34.5398	32.2366	35.6418	37.1492	34.443	59.7977	47.4694	51.7705	34.4987	36.976	27.0395	51.9451	52.8201
OPB40474	hypothetical protein	5.71729	9.06167	9.88941	8.80797	8.03783	7.97386	3.96082	3.56226	5.14739	6.29931	7.48405	7.65291	7.26128	7.17009	7.5727	7.32343	4.66651	6.41661	8.69351	16.115	7.31397	7.19811	6.33681	6.66379	6.12254	7.05847	13.5872	14.4768	19.7496	20.0845	22.5116	5.8139	10.7073	6.77225	5.6598	7.16964	6.18627	10.4385	10.269	13.8423	5.90002	8.93771	7.83054	6.40107	9.05356	6.70333	12.7082	13.9534
OPB40475	ribosomal protein S11	131.291	148.698	134.191	43.6112	54.4819	41.4638	67.8465	75.2568	61.0474	57.66	74.9722	48.4284	63.3612	80.5504	67.5176	42.0592	46.9471	47.7309	116.144	44.4912	118.896	85.2384	108.908	58.2087	60.2105	62.8908	53.8126	53.4143	182.66	164.841	168.527	73.3077	97.1077	107.087	64.1164	76.1504	72.5584	116.862	119.121	156.491	79.9304	103.063	80.1592	73.3539	97.611	56.5723	112.085	97.8286
OPB40476	Mitochondrial import inner membrane translocase, subunit Tim44	35.639	37.4645	72.766	8.37112	19.4992	6.57213	15.7038	16.3111	16.9909	19.5784	25.7402	13.6623	22.6255	38.1665	24.4153	27.2081	24.4176	21.0794	25.4097	23.0828	20.5863	47.2701	44.8316	25.5315	30.8681	29.5257	33.0068	29.3757	71.2961	54.3045	59.0412	11.8449	19.3174	22.7815	32.9518	53.2841	56.9338	112.305	104.454	111.871	18.9789	24.9149	17.0691	51.6808	46.5239	42.5705	67.7087	67.4389
OPB40477	hypothetical protein	14.992	17.0383	23.2771	7.81274	8.23901	7.65748	2.40614	6.81169	4.59397	1.01627	0.494489	1.06013	18.508	15.4292	19.3733	1.44966	0.256667	0.36515	11.2175	0.148357	18.1858	9.73703	7.23132	0.622731	1.06617	2.49887	0.533941	0.258811	10.18	13.4692	8.90806	13.5463	15.9245	6.24857	2.01838	2.35883	3.91001	1.4134	2.12125	2.3756	6.42384	13.0785	9.96523	8.07405	9.76673	11.0332	1.6981	1.20933
OPB40478	N-acetyltransferase activity	18.5277	18.0122	26.7918	41.9647	37.32	27.9016	6.94128	9.59571	6.71999	0.877959	2.14214	0.457699	28.7624	32.9534	30.3307	3.48458	1.55461	1.73528	13.9384	3.85681	13.0962	16.3914	23.1355	0.80935	3.44244	3.46626	3.10942	3.37389	20.489	27.9694	24.6028	115.899	164.291	104.483	10.5141	9.22942	16.1383	3.08589	5.8391	10.7232	87.1025	91.1114	104.894	5.36195	8.45982	7.16506	2.63297	3.1556
OPB40479	Mitochondrial import inner membrane translocase subunit tim-17 OS=Neurospora crassa (strain ATCC 24698 / 74-OR23-1A / CBS 708.71 / DSM 1257 / FGSC 987) GN=tim-17 PE=2 SV=1	211.153	227.39	257.833	197.691	201.394	172.21	177.026	206.59	127.716	329.353	300.267	229.519	197.811	198.015	146.385	180.378	183.863	194.778	238.712	213.073	133.038	186.653	209.978	195.389	164.543	186.534	198.132	193.024	368.238	300.393	329.348	191.091	262.749	270.926	300.369	410.245	390.919	373.88	336.474	382.883	306.998	317.855	294.371	306.74	264.224	325.444	268.678	254.621
OPB40480	hypothetical protein	3.21891	3.31958	3.23138	6.819	6.49496	8.71077	5.05033	4.7802	2.08913	0	0.437014	0.61361	5.9693	9.19678	9.63876	4.0718	6.60817	5.77914	7.95273	7.08677	4.99129	7.12167	7.87178	2.84429	3.72431	4.35789	11.0768	10.4238	1.81181	3.20273	2.17693	6.98448	7.05715	7.65459	2.20418	2.30151	1.90097	1.62955	2.43778	1.82972	8.99657	6.78622	11.5396	2.33457	0.319264	0.539985	3.11014	5.3833
OPB39977	hypothetical protein	640.803	878.104	925.61	931.437	282.792	571.245	76.0185	322.855	786.318	320.383	76.4403	147.8	158.452	411.54	225.652	735.51	222.919	944.393	325.402	194.092	652.077	375.996	581.477	257.512	246.268	165.129	340.018	117.397	804.202	605.819	638.41	315.347	879.56	973.5	50.2403	142.79	75.9789	80.9906	203.008	147.68	834.755	596.43	441.208	0	138.361	162.782	80.4305	147.417
OPB40481	Bzip family transcription factor	3.82376	2.84345	2.48313	1.47806	1.32313	1.63251	1.39545	0.897447	1.44424	2.45045	3.23238	1.4566	2.71416	3.26061	3.64503	2.69965	2.85477	2.47596	3.73093	3.64039	2.67265	3.83136	2.5666	3.34481	1.98221	2.28352	4.31992	3.93636	3.92695	4.65648	5.17351	1.32267	1.312	2.19707	0.953695	0.843197	1.39248	1.2963	2.27136	0.970535	1.77914	1.46001	2.44691	2.13133	1.77087	1.49734	4.57869	4.56273
OPB40482	conserved hypothetical protein	0	0.157898	0.166407	0	0	0	0	0	0.22417	0	0	0.786029	0	0.180849	0	0	0	0	0	0	0	0	0	0	0	0	0	0	0.102414	0	0.105827	0	0.186783	0	0	0	0	0	0	0	0	0	0.227631	0	0	0	0.0968421	0
OPB40483	hypothetical protein	0	0.376802	0	0	0	0	0	0	0	0	0	0	0	0	0	0	0	0	0	0.0883412	0	0	0	0	0	0	0	0	0	0	0	0.330081	0.221754	0	0	0	0	0	0	0	0	0	0.270437	0	0	0	0	0
OPB40484	GH*	0	0	0	0	0	0	0	0	0	0	0	0	0	0	0	0	0	0	1.36785	0	0	0	0	0	0	0	0.0739599	0	0	0	0	0.312186	0	0	0	0	0	0	0	0	0	0	0	0	0	0	0	0
OPB40485	Serine/Threonine protein kinase	16.1332	15.1105	50.0492	5.37069	4.90432	4.55183	7.13156	5.70341	9.46206	6.49958	7.48635	7.77332	7.44341	9.48066	7.56305	8.38739	6.75527	6.45787	8.35605	14.9662	10.9241	12.1455	12.0038	12.2706	11.6904	11.3542	14.3512	13.4033	40.4344	30.4865	26.7522	4.90884	8.12055	5.32762	10.763	10.0146	9.48196	10.1685	12.3406	10.5383	6.77244	8.08857	7.71949	11.6698	6.79072	14.3146	12.3049	10.7758
OPB40486	hypothetical protein	1634.32	1669.1	1049.8	3714.07	3390.28	3372.48	2857.05	3581.28	3179.94	5891.13	4601.61	5735.39	3876.39	3046.18	3312.77	1332.18	1187.33	697.85	1779.47	56.3106	1977.88	1370.1	1580.99	1786.87	1778.64	1703.41	22.0198	23.0063	589.237	1196.38	917.313	9561.29	10557.6	9260.39	23282.2	19162.5	20114.3	5714.3	4537.4	4880.25	9840.48	9279.31	9987.52	11665.9	6938.79	14786.3	1014.79	1115
OPB40487	hypothetical protein	378.175	382.071	199.184	219.558	248.268	252.029	673.416	324.754	566.508	856.753	781.852	948.526	339.133	312.933	288.747	172.104	154.576	108.228	352.381	51.008	746.405	224.107	214.802	233.38	228.814	225.559	48.5781	47.992	194.584	284.371	257.155	992.974	924.314	920.49	1224.63	1021.9	874.451	395.552	441.156	375.806	1192.4	1054.51	1192.96	1518.58	1140.21	1841.83	247.874	296.96
OPB40488	hypothetical protein	16.8093	17.7395	15.2167	10.8409	10.4051	11.0729	15.579	8.90715	14.2199	17.6842	19.9697	20.9064	16.2638	16.4282	18.6038	18.5503	15.9883	16.8441	15.6438	16.9763	21.3445	16.3627	16.7907	16.5284	19.2697	16.9736	15.7557	15.8851	14.9685	23.2373	23.165	7.76283	10.6283	7.89892	4.68868	3.40824	4.12982	4.76685	4.9925	3.72721	16.3339	15.7796	15.6966	10.171	9.28366	12.4677	11.7213	11.3424
OPB40489	conserved hypothetical protein	3.46974	3.67085	14.2571	8.34823	12.9805	7.90873	7.11936	6.14375	5.90534	10.956	18.8998	9.21062	5.12313	3.96136	4.21332	10.4433	9.10134	10.3759	5.14272	15.2255	3.88925	6.50032	7.6333	14.4534	14.1799	12.5537	18.6971	18.1407	0.264044	0.163475	0.295799	0.800202	0.0877384	0.471717	0.478351	1.27049	0.23299	0	0.0422416	0	0.26107	0.225942	0.266566	0	0.126631	0.107038	0.322871	0.20312
OPB40490	conserved hypothetical protein	1.97978	2.98063	3.33714	12.6476	14.6415	14.6807	5.00167	2.7872	4.21828	15.6877	13.5285	13.3171	4.33074	3.41765	2.70603	10.9314	7.93024	12.0508	1.33638	17.4816	1.74964	3.2516	2.84516	10.0065	11.3104	9.94539	29.5182	29.5794	0.205914	0.290844	0.105958	0.284111	0.0940129	0.112472	1.36675	1.66121	1.49652	0.742489	0.813644	1.04226	0	0.241326	0	0.611333	0.95199	0.689982	0.688553	0.372376
OPB39978	hypothetical protein	8.18885	7.56212	5.36949	7.30841	4.52898	4.9847	0.977275	2.08832	2.84793	5.41171	3.1464	5.37857	4.78394	6.01015	5.09842	8.49817	4.37509	8.13639	4.57812	11.1902	3.42755	5.62688	6.42925	3.81079	3.69491	6.00776	12.7298	11.6645	6.30955	8.08384	8.27767	6.28235	7.12403	5.25718	14.2725	7.60771	8.46696	10.8792	9.63854	12.0083	6.19123	5.59514	4.67455	7.19772	5.04114	4.48984	13.0749	14.0601
OPB40491	hypothetical protein	3.43979	2.17042	0.980626	8.42888	12.4057	8.44929	4.90826	4.82451	5.28174	23.9682	21.6368	23.9269	1.6634	1.59813	1.2803	14.7337	10.1706	16.2572	1.79931	14.0136	1.96742	2.26075	4.63689	8.72734	7.80748	6.15764	21.6999	19.3764	1.50894	0.676594	1.55901	0.274329	0.183476	0	0	0.293892	0	0	0	0	0	0.234151	0	0	0	0	0.380631	0
OPB40492	conserved hypothetical protein	0	0	0	0.295117	0.2674	0.127949	0.106904	0.286826	0.295149	0.602625	1.1949	1.18368	0	0.0479202	0	0.330503	0.273337	0.289003	0.165522	0.478546	0.200082	0.0386791	0.0445365	0.0418146	0.0687729	0.0673711	0.575523	0.726734	0	0	0	0	0	0	0	0	0.0668746	0	0	0	0	0	0	0	0	0	0	0
OPB40493	isoamyl alcohol oxidase	0.193905	0.266063	0.141692	0.175955	0.181356	0.135485	0.509532	1.54784	1.69363	0	0	0	0.479528	0.152562	0	0	0	0	0	0	0.212103	0.245511	0.283793	0	0	0	0	0	0.787176	1.03904	0.98954	0	2.07693	0.382123	0.145167	0.256755	0.105993	0	0.076845	0.0887275	0.668444	1.12881	0.777179	0.259316	0.115482	0	0	0
OPB40494	Adenosine deaminase-related growth factors	2.97134	3.61819	3.05789	6.76765	8.56993	6.29244	3.74475	2.22139	3.08803	4.59513	5.73608	5.61068	4.87389	5.2228	5.35262	9.50547	9.93224	10.0955	5.74258	12.7723	2.28817	5.29896	5.78856	11.2751	12.0232	10.2344	11.0129	11.6012	4.104	3.11233	4.00912	3.06551	3.52359	3.22721	5.99462	4.69959	4.97421	8.8285	8.00634	7.33273	3.40354	2.60116	3.09961	5.22963	4.0092	4.03091	5.69746	6.83492
OPB40495	hypothetical protein, secreted	4.91577	5.29724	33.2278	4.73629	3.74169	4.12073	3.37802	3.93952	2.97662	2.61756	4.43783	3.7604	5.42337	4.55548	4.81925	5.84028	5.90724	6.00675	4.79899	9.47749	2.60657	4.16257	3.24119	5.90104	5.90527	5.68923	11.8306	12.9337	15.7992	11.3824	12.9969	4.23319	6.44305	5.69721	5.93914	6.60006	7.55598	17.0554	11.6734	12.2166	4.02507	6.47204	2.72616	6.52696	4.59257	3.42648	14.7536	13.192
OPB40496	hypothetical protein	4.76448	3.63611	6.12214	2.06939	4.71483	1.73547	7.48176	6.55258	9.24287	20.504	29.5145	14.0471	4.73742	7.72227	7.3561	15.9831	18.2657	13.4559	6.26914	9.77433	1.70116	5.98569	5.59322	8.49802	11.1994	8.89168	16.4996	16.3127	6.08044	4.40925	5.90668	9.02425	8.1648	12.068	22.9508	36.0295	27.5674	25.7103	30.2748	26.6115	11.1975	10.9471	9.78352	27.8947	21.8104	23.4492	43.4398	40.7926
OPB40497	hypothetical protein	10.6157	12.9239	9.7968	16.9212	15.9739	17.6895	24.0468	19.2918	19.3936	16.8119	17.5709	16.7742	12.9179	12.644	14.8495	20.0011	16.4272	21.5075	16.1208	27.0381	18.6614	15.4606	13.5138	14.0699	16.4027	16.9223	24.6198	22.982	9.88418	10.3306	11.3394	13.232	13.3044	11.7244	20.8035	13.7468	14.773	17.4925	15.9636	17.4725	16.691	14.817	14.4306	11.9161	11.7913	15.1459	21.0237	21.6432
OPB40498	predicted protein	3.50044	2.50856	2.02266	1.50098	1.44687	2.13863	1.27712	1.09394	0.426394	0.641489	0.475098	1.00127	2.88491	2.64545	3.09622	1.0642	1.1432	1.55709	1.57076	2.66314	1.27739	2.11953	2.24887	2.09467	1.40635	1.20434	2.92924	2.69452	3.08508	3.99598	3.11096	2.5272	1.31814	2.72569	1.08877	0.384667	0.635525	2.1225	2.18791	0.661954	1.29549	1.68901	1.60429	0.976819	2.95038	0.880666	2.68887	2.60787
OPB40499	hypothetical protein	2.43439	3.3986	1.46463	3.7598	3.15626	1.91129	1.27866	0.512887	0.713908	2.21011	1.18839	1.04565	3.15944	2.59621	3.7243	3.01066	3.37283	3.32321	2.12316	2.85462	1.00005	3.80127	2.1503	1.6217	3.21914	2.30869	4.51219	2.94321	4.01948	3.04363	3.89283	4.26927	2.84406	3.94554	2.72001	5.04056	4.16551	4.10896	7.18654	3.62387	1.80463	3.25448	3.28122	2.44853	3.90762	4.04005	5.84153	6.11329
OPB40500	hypothetical protein	20.6503	18.566	58.1801	10.543	11.933	10.9005	21.1066	12.2799	16.6126	16.3494	21.5746	18.6984	17.9681	19.5018	17.3659	22.9523	19.8525	20.7103	18.9414	27.4112	18.5754	27.5007	23.8132	30.5774	31.2138	29.5788	21.7888	23.2197	36.9802	28.2716	26.7201	4.00358	6.72615	5.88619	7.20116	7.93161	5.04107	18.6822	21.135	17.5293	8.15374	10.5112	7.12053	17.9588	23.8733	16.4023	24.8123	23.5321
OPB39979	bZIP transcription factor	1.66746	2.10749	1.08632	4.86894	2.97979	3.47575	0.436991	1.85359	3.01522	1.10874	0	0	6.9977	4.41335	6.08673	3.81183	4.19587	3.98331	0.435109	0.969151	3.8571	11.2193	12.7983	7.45865	6.12037	3.80777	1.89489	2.39055	9.08169	19.2393	6.47028	1.17409	2.41631	0.971543	0	0.640614	0.531167	1.53097	2.68889	1.71504	1.00199	1.0138	0	0	1.18185	0	1.43184	4.46563
OPB40501	C2H2 transcriptional regulator	80.4065	73.9165	143.166	54.7477	61.2177	56.2987	69.5345	69.933	75.434	47.555	54.0152	37.2887	56.746	65.7522	52.3371	53.3258	55.659	53.2841	57.7788	46.0395	45.9287	92.8343	83.2336	91.7933	93.3184	91.5385	50.0314	48.2935	104.187	117.608	110.28	56.4519	57.2193	61.3765	124.648	135.95	112.735	165.932	183.95	167.672	74.6966	88.6354	79.7292	184.055	185.457	205.653	120.631	131.254
OPB40502	conserved hypothetical protein	6.24445	6.46876	12.721	29.1512	26.7188	30.8885	11.3655	13.7398	12.1006	27.1926	22.1531	20.0127	21.2226	21.8935	18.2277	18.2681	20.0182	22.082	15.7624	31.1079	7.69968	13.9509	16.3304	14.8242	15.6544	14.0294	28.1773	28.7354	16.4277	8.35788	9.07476	17.9936	20.384	14.2035	13.2962	14.795	24.6919	12.6008	12.0371	16.8166	11.1658	11.1236	15.7081	4.28654	5.81805	11.985	9.85788	11.2361
OPB40503	short chain dehydrogenase/reductase	59.589	54.1088	40.7526	244.445	220.676	222.709	123.657	166.417	139.006	201.401	164.901	191.498	177.352	190.223	196.155	173.885	180.071	186.699	150.481	138.106	177.3	123.883	154.329	116.471	113.33	116.828	142.529	139.948	41.0142	31.6539	37.1224	264.192	309.834	241.958	114.075	123.8	127.767	25.1271	29.177	31.3742	265.874	231.802	289.552	46.1861	46.7439	68.6229	41.2628	34.1482
OPB40504	dihydroxyacid dehydratase	7.7095	7.36236	10.3722	3.10051	1.6706	2.70684	2.24676	3.83075	1.70114	0.993039	1.25862	1.54882	3.60664	4.02616	5.30509	3.35501	3.01301	2.79796	3.86872	1.92317	3.13237	3.92248	4.07112	4.03297	4.19078	4.24904	2.22675	1.95904	13.3189	12.1791	11.6455	2.90534	4.61087	2.28281	2.03826	2.7404	2.26141	1.44481	1.52002	1.4377	5.23928	4.76093	4.69459	2.95408	2.5777	2.53353	3.32004	2.44559
OPB40505	hypothetical protein	448.684	472.047	765.764	298.354	306.495	264.375	433.305	574.751	575.023	467.495	467.891	406.419	344.625	326.584	326.513	204.598	211.644	170.418	408.943	230.104	597.405	284.313	322.766	324.205	305.614	298.159	205.002	210.982	636.849	622.251	549.979	548.217	419.389	520.368	700.559	684.121	671.549	338.792	425.09	418.901	448.169	475.239	441.22	568.221	405.014	709.461	205.736	216.321
OPB40506	importin ? KapJ	67.1978	69.0678	93.2829	24.0943	24.3686	24.9994	30.766	17.281	26.5894	49.8525	51.8165	59.329	30.4579	43.8479	36.8399	47.9712	39.5796	45.2381	47.3471	24.8644	52.5732	46.8928	50.1078	49.4667	51.3949	53.8759	33.5825	33.2168	122.701	128.334	117.39	44.2387	38.3143	58.7878	46.791	50.4897	36.2463	35.2807	44.3614	33.259	74.2285	59.9051	66.5422	81.8357	64.4762	78.4388	57.0324	53.5531
OPB40507	hypothetical protein	12.242	12.5308	14.9944	13.1834	11.7361	13.9248	8.58397	5.36824	7.59902	16.4518	20.6139	20.8854	17.9212	21.6644	20.003	25.3592	20.3857	24.8989	11.8493	31.5945	9.57654	23.1567	24.6847	25.2131	25.6076	25.3974	28.9775	30.4176	20.9579	14.3603	14.8759	8.13232	9.7483	9.66551	12.8488	12.2335	11.4478	13.3931	14.9013	13.8513	11.2333	15.6456	13.2814	18.724	19.9535	18.698	28.8063	28.8633
OPB40508	Dienelactone hydrolase	58.8182	58.3009	39.4655	140.527	123.332	126.319	182.193	221.946	192.538	84.3017	57.0588	86.0882	88.1438	88.8874	85.1562	98.2676	105.523	93.5527	110.007	98.2316	99.5141	69.8635	81.6872	40.0635	42.1107	39.5035	134.88	128.605	53.1017	47.7157	61.0515	390.532	233.761	333.874	133.205	120.748	165.543	32.5179	54.139	44.2491	245.152	200.179	246.066	64.9045	49.9844	60.2712	79.1474	81.803
OPB40509	hypothetical protein	6.49912	6.2166	8.40436	6.68817	7.53866	8.04846	4.04049	5.75081	5.80436	8.48325	6.6671	5.59557	7.60785	6.91483	6.48015	8.22047	9.3324	10.4706	9.34696	13.2595	7.03487	8.39164	6.64307	11.5468	9.83052	9.84735	15.4576	12.6313	8.04087	10.7914	8.31713	4.05841	3.76975	5.7804	3.42485	5.02785	6.09882	12.4319	9.43668	9.3747	2.28912	6.40404	4.08553	6.20782	7.00514	2.57749	10.6181	10.185
OPB40510	cell wall protein, istantly related to S. cerevisiae Pir3p.	37.8607	39.2461	32.7919	11.5021	10.8094	10.1008	41.0564	33.7074	48.4043	104.051	65.1296	84.3843	8.65085	9.36721	6.57326	124.358	113.547	69.0787	121.616	27.3606	263.369	15.4172	10.5959	227.939	251.125	249.01	50.9249	50.3016	38.6788	56.7597	41.3782	265.317	225.63	239.518	447.868	467.247	242.895	215.208	161.312	149.449	207.944	195.335	212.371	734.536	672.841	898.62	116.76	121.507
OPB39980	hypothetical protein	1.84745	1.60548	1.06456	9.35904	7.05347	8.96189	6.89644	10.2557	11.939	12.8298	13.6195	11.8483	6.85166	3.5656	7.2642	15.9629	15.0249	12.9181	1.70166	33.7173	0.958046	6.5429	4.49774	6.68299	6.78357	6.50344	16.9059	18.5248	3.282	20.0539	10.1444	5.59595	5.8717	3.15606	11.1055	11.9247	11.9161	4.48084	4.83643	8.34062	4.17436	3.37803	4.2295	6.64237	4.16524	9.39377	3.68939	3.71424
OPB40511	vps9-ankyrin repeat protein	16.1563	20.0384	11.9952	37.1096	35.6274	34.3135	15.6093	18.9705	18.9367	36.7571	23.6665	33.8956	23.2515	26.3805	27.9704	36.7481	38.6653	44.513	24.1761	49.1802	28.4397	14.4214	18.4637	27.0908	24.5959	26.656	53.2541	51.6106	25.754	17.6836	25.3566	26.455	24.8493	24.1532	53.4117	45.3221	44.7898	12.8195	13.7737	13.4519	25.1415	20.8946	28.0094	22.279	12.5576	23.3337	7.98552	8.04644
OPB40512	alpha/beta-hydrolase	0	0	0	0	0	0	0	0	0	0	0	0	0	0	0	0	0	0	0	0	0	0	0	0	0	0	0	0	0	0	0	0	0	0	0	0	0	0	0	0	0	0	0	0	0	0	0	0
OPB40513	putative chitinase	0	0.272879	0	0.598929	1.09681	0.275933	0.346163	0.55517	0.19354	0.435337	0.214425	0.226591	0	0.156318	0.645167	0.725891	0.553423	0.547842	0.883183	0.643804	0.433335	0.124675	0.291401	0.540193	0.22518	0	0.909753	0.6254	0	0.199415	0.091636	0.971139	0.647877	0	0	0.51924	0	0	0.310948	0.711787	0.391128	1.24192	0.39459	0	0.235036	0	0.505068	0.319923
OPB40514	conserved hypothetical protein	0.507251	0.391466	0.417014	0.920564	0.949048	1.19621	0.499852	0.625267	0.36915	1.25354	0.930598	1.52118	0.627221	0.598594	0.621824	1.95433	1.65099	1.76576	0	2.11172	0.416128	0.481723	0.556726	0.911803	0.806129	0.681852	2.42328	2.12216	0.772277	1.11661	1.36787	0.355924	0.156744	0.281163	1.13938	0.125956	0.415967	0.930266	0.452371	0.522406	0.0936695	0.201377	0.476539	0.254371	0.339873	0.383142	0.656994	0.414151
OPB40515	conserved hypothetical protein	0	0.431069	0	24.1567	34.8243	20.7372	4.25996	2.81504	4.33092	15.5862	9.82246	4.9543	12.0411	4.9183	3.95065	631.109	606.939	474.369	0.525584	413.184	0	42.3805	11.1014	1457.41	1451.17	1483.87	621.535	586.509	0.537546	0.293311	0	7.75041	71.7441	8.26075	875.018	1059.23	697.99	1838.77	1567.63	1732.14	55.2357	43.3849	59.2349	1246.12	1056.91	1260.82	1036.05	1034.4
OPB40516	hypothetical protein	0.368021	0.189064	0.100913	0.792832	0.431653	0.819958	0.120905	0.259456	0.400857	0.908945	0.750672	1.26033	0.113779	0.216879	0.733466	1.37194	1.73894	1.30769	0.561227	1.53321	0.150887	0.437333	0.201599	0.803827	1.08963	1.18075	2.01268	1.84327	0.0311656	0	0.0960672	0	0.0569468	0	0	0.366341	0.377965	0.508334	0.383705	0.571029	0	0	0.0692238	0.276592	0.493436	0.417128	0.538182	0.790608
OPB40517	hypothetical protein	0.839005	1.52991	0.457472	14.5089	11.6722	8.98601	2.20149	2.05302	3.7325	2.43069	2.04121	5.06536	5.70038	7.5034	6.65833	9.958	9.68253	8.48727	3.05968	9.39415	2.0727	6.51608	7.47872	2.57091	3.79541	3.27133	8.18412	8.07055	0	0.469463	1.31064	4.55428	2.30391	3.38332	1.86045	0.818205	3.72412	0.99073	1.71581	3.05557	3.4395	1.30079	2.81159	1.69507	0.746162	3.15833	2.37323	1.1755
OPB40518	conserved hypothetical protein	0	0	0	0	0	0	0	0	0	0	0	0	0	0	0	0	0.618379	0	0	0	0	0	0	0	0	0	0.331245	0	0	0	0	0	1.72643	0	0	0	0	0	0	0	0	0	0	0	0	0	0	0
OPB40519	elastinolytic metalloproteinase	1.50776	1.17881	1.85125	268.305	142.479	309.567	0.554705	0.509857	0.701978	0.596107	2.06562	1.1367	136.027	234.6	168.951	38.4691	38.855	29.6218	0.89755	27.8879	1.18734	144.934	144.189	4.95651	5.56994	4.84006	21.9058	19.9566	2.36746	2.12536	1.04931	71.5978	29.4534	56.1709	5.82677	5.75297	7.52006	1.18068	1.79352	1.57475	104.668	72.4412	122.136	3.74968	6.57397	4.92022	4.72896	3.30055
OPB40520	GPI transamidase component GPI16	15.0083	17.0283	21.3016	15.3066	12.2984	13.2427	16.6853	12.107	16.3382	16.1674	14.1196	15.2779	14.989	18.6958	16.1178	17.0383	13.5219	19.6099	19.3405	19.8839	18.7317	15.775	15.0654	15.0203	17.7235	16.7118	17.2697	15.2483	20.0495	11.7844	16.9161	14.6388	13.3968	12.4186	11.6686	8.28086	9.46648	7.84028	9.07475	7.2206	14.1184	11.6095	15.8101	9.13469	12.6055	11.4329	13.5387	12.4619
OPB39927	hypothetical protein	83.2028	84.197	57.0375	53.0664	59.8613	62.4215	124.769	76.5235	121.093	229.003	225.541	233.919	95.3701	81.9952	82.0389	28.8762	28.9388	25.2949	96.1474	26.1539	139.836	66.5322	64.7275	33.4707	37.7239	35.2975	21.0184	20.0872	40.2514	54.5613	48.3948	100.216	70.3317	87.0262	140.736	128.404	103.307	43.7862	53.0758	49.8625	112.606	120.466	104.442	202.654	146.097	261.203	42.6169	45.1275
OPB39981	conserved hypothetical protein	49.7614	53.5356	37.1825	40.1236	42.5773	36.9023	47.2433	86.2572	54.4561	26.2624	23.4977	14.8924	30.5242	41.773	34.2868	26.9389	26.5151	30.1063	43.2477	20.301	61.5581	29.2946	32.9174	36.0935	29.2346	31.777	21.2211	22.4897	57.2218	58.6624	68.2755	59.5143	66.5211	71.2864	62.7891	64.6265	73.1777	68.6708	67.6959	64.5533	57.4894	50.0613	53.1991	42.7106	51.2125	30.3125	36.4028	32.3535
OPB40521	U1 snRNP splicing complex subunit (Luc7)	16.7665	20.0813	33.6194	13.2621	10.5231	11.6228	9.80572	20.925	13.1956	9.94715	8.87665	12.8729	8.33127	9.75989	8.01629	10.2966	7.80203	7.1516	8.0045	17.32	11.6974	8.24852	10.1241	8.94446	9.07951	9.7378	17.0353	17.2721	32.0444	22.9527	22.532	12.277	13.3768	9.36733	17.8241	14.9801	25.0781	44.618	33.1177	40.3339	7.59395	13.9069	7.61314	5.51543	8.11075	4.39331	24.3054	26.7986
OPB40522	hypothetical protein	21.0737	19.8467	40.5349	38.0176	42.9033	37.2385	26.2365	28.227	16.328	16.4691	15.8216	19.1797	36.2477	34.7774	32.323	27.6328	28.8557	28.0907	21.8486	33.2138	14.1414	36.7445	37.5173	37.6988	38.0176	33.6775	30.6275	33.5053	35.7651	22.4758	27.3417	35.9378	31.6323	34.8874	44.9594	38.4495	37.6016	36.8283	39.9583	33.2309	32.1353	40.8399	30.3829	43.6181	39.2562	45.0947	29.6732	26.9776
OPB40523	hypothetical protein	6.33152	6.72047	8.22429	30.8694	19.3285	21.5174	6.07881	7.00707	7.72177	3.5187	8.15155	5.14587	19.2658	10.2212	14.8583	7.76755	8.84721	6.06581	19.0557	7.94447	9.78623	8.63286	5.28979	7.27055	7.08063	8.56693	14.4742	10.7518	12.8194	6.07308	12.267	22.596	22.7664	15.2986	7.35182	16.0437	8.65833	2.37456	8.18142	7.44238	15.9408	11.389	16.7522	6.03244	2.9837	1.26521	4.83541	7.55987
OPB40524	hypothetical protein, only in A. oryzae	0	0	0	0	0.0758604	0.170452	0	0	0.118666	0	0.132565	0.418526	0	0	0	0	0.0683192	0.0482237	0	0	0	0	0	0.166995	0	0	0	0	0.0549743	0.124167	0.169777	0	0	0.120119	0.912136	0.967359	1.99725	0	0.0965187	0.667189	0.120303	0	0	0.163312	0.145263	0.737016	0.157454	0.0662545
OPB40525	SSCRP	0.606356	0.636955	1.31816	0.276474	0.544527	1.26472	0	0.843841	0	0	0	0.525183	0.748576	0	0	0.861443	0.763012	0.542702	1.19138	0.294051	0.500534	0	0.682238	0.617136	0.792104	0.495303	0.925734	0.256537	0.403574	0.890211	1.47125	1.61176	1.46823	1.76934	2.66735	1.75364	1.93781	2.45252	4.90618	3.92593	2.27298	1.38914	1.7957	3.6921	7.52794	8.20016	1.12239	0.479509
OPB40526	ArgE, Acetylornithine deacetylase/Succinyl-diaminopimelate desuccinylase and related deacylases	20.6117	17.7094	14.5105	9.16316	8.53613	9.6154	33.8061	36.1667	35.979	24.0463	25.5618	23.6158	10.3367	11.0904	11.7457	10.6967	10.1911	9.65803	21.3007	11.2981	36.3262	11.8842	10.8404	11.7213	11.2169	11.8957	13.2569	12.9611	13.2542	16.4393	13.7841	25.7981	17.3365	19.8757	29.6796	28.2917	25.9512	26.9365	26.0758	21.8547	24.4211	27.2932	18.8725	29.8357	28.9462	35.9364	24.9221	20.7354
OPB40527	hypothetical protein	5.55855	5.97279	1.94647	21.2051	25.2697	19.9048	36.3531	38.1202	35.1628	67.6904	58.9965	75.4117	17.5898	16.1911	20.2791	28.5633	34.9145	20.1186	9.11204	26.627	11.3228	17.2649	18.0242	37.4999	33.8191	34.949	19.8254	20.8581	5.99806	5.65454	6.33906	52.254	47.4834	37.204	87.5282	68.0498	81.0752	64.4969	48.5011	48.1183	32.1197	35.2056	39.3181	44.927	30.5445	62.0724	32.0808	32.827
OPB40528	MFS permease	1.61509	1.16506	0.973105	1.09955	0.979122	0.507649	0.424335	1.25028	0.942365	1.99678	2.10568	0.969441	0.399369	0.190827	0.791575	0.807782	0.746054	1.0532	2.94173	0.671889	1.98832	0.383052	0.266365	0.414464	0.411472	0.533915	0.451316	0.665603	0.600349	0.801306	0.618001	0.752466	0.398654	0	0.543335	0.640269	0.925341	0.29496	0.191649	0.331221	0.23885	0.639348	0.363755	0.810606	0.28842	0.731673	0.260549	0.460449
OPB40529	hypothetical protein	1.44434	1.90255	1.14867	3.22145	3.64196	2.47364	0.344802	1.29033	0.963824	1.08404	0.427169	1.57986	0.486856	3.11393	1.92791	0.722965	0.771743	1.32521	1.75954	1.41082	0.863246	1.24188	0.870714	1.07615	0.224281	1.19049	1.24594	1.18931	0.530582	0.297972	0.273828	3.38601	7.26025	2.12699	1.46585	1.8103	2.13752	2.36913	1.54871	1.59542	3.89576	1.23713	2.94787	1.84979	0.936456	0.792222	1.42554	1.59343
OPB40530	O-methyltransferase	2.45648	4.48394	1.55175	21.6183	23.1201	19.0004	9.80369	5.71416	10.6304	1.71397	1.38506	1.13491	2.68644	4.02262	5.32315	1.72256	0.555417	2.57746	1.14512	1.34021	2.63738	1.88072	2.60065	0.969308	2.08931	1.79461	0.528496	0.572908	1.27586	1.58265	1.31433	83.1931	59.8625	66.2218	5.50258	5.04765	5.25052	0.343957	0.783495	0.901104	13.8444	13.5831	18.4259	3.79608	4.38489	5.13463	0.547155	0.460898
OPB39982	hypothetical protein	4.12272	3.72189	3.062	1.63397	1.72056	3.13333	2.98525	2.16051	2.86054	5.80861	7.29723	7.05261	3.26709	3.31202	3.27191	6.66776	5.49605	5.85901	2.95339	8.69532	3.64175	4.04188	3.45444	5.07908	5.60438	6.09801	7.40214	6.61783	5.42688	11.687	8.50927	3.21631	3.15356	3.29104	3.61675	2.56265	2.43972	5.14911	4.60067	5.47735	4.58426	4.34013	4.61262	5.58508	5.78525	6.12144	7.94537	8.81402
OPB40531	hypothetical protein	5.79325	5.5668	6.3523	19.3041	21.3071	18.1625	10.3158	9.61502	10.8622	20.1529	21.9042	21.5162	17.5414	13.2809	14.4064	19.6985	16.0995	16.4208	8.0643	11.8579	9.9469	12.2443	12.289	19.9723	20.7209	22.2701	9.99143	8.71677	5.53558	6.56082	4.8612	45.1795	27.2591	41.0752	195.473	132.123	167.022	39.6741	37.2528	35.77	36.0523	31.2579	32.8166	90.3172	43.2547	112.895	9.87158	9.38329
OPB40532	cell division control protein Cdc4, putative	48.5468	49.6896	93.1135	34.7971	41.7096	36.1466	82.399	50.4461	87.7921	188.09	210.503	179.889	69.2638	68.7476	58.8324	73.4588	74.9195	59.0707	78.3031	57.8296	81.7072	111.794	115.978	90.0934	85.066	77.1177	53.3878	54.8188	53.0937	32.6416	33.0716	50.6137	33.8992	44.6796	176.343	170.159	135.605	54.6186	66.8643	59.9641	68.3539	73.3435	73.5761	225.482	146.462	263.721	95.9671	88.5786
OPB40533	hypothetical protein	27.4842	26.644	69.7818	157.387	139.415	158.308	132.457	156.177	172.561	172.168	145.338	129.997	153.775	102.229	100.848	46.7268	49.6037	49.6065	87.3289	72.9729	109.227	65.5648	83.5798	32.0995	34.8654	30.887	63.7428	66.0376	9.18539	3.2431	5.10284	90.4277	33.9303	60.7767	274.003	275.879	294.828	14.5818	20.1627	19.4387	31.2765	32.9034	28.4065	128.62	73.9052	170.69	13.8097	14.7223
OPB40534	Asparaginase_	5.25312	5.55895	5.74625	9.32303	9.50272	7.92887	46.521	51.9901	65.9238	7.2597	4.57211	6.29702	7.55001	9.84414	9.56901	4.25309	3.89808	4.78561	4.26163	3.58127	10.8402	9.36432	8.09354	5.63406	7.60871	7.25351	4.37087	4.58901	7.49186	6.20163	6.11539	32.4718	17.4266	35.8191	31.6665	19.2714	29.6621	20.176	16.0117	10.7449	12.4979	10.7591	13.1726	13.5165	6.75435	10.3213	8.05101	8.70819
OPB40535	hypothetical protein	0.552795	0.529698	0.161736	1.00267	1.52395	1.42994	23.2481	25.5258	27.0507	2.60846	2.28598	2.77542	1.95982	0.434077	1.40152	0.432261	0.557257	0.5673	0.850305	0.415599	1.63145	1.19185	1.45216	0.79575	0.467153	0.641086	0.300165	0.224944	0.774469	0.87892	0.692742	12.9058	4.97661	10.6921	12.4461	9.62258	13.8212	3.35579	2.24201	3.05678	6.63114	5.70173	7.15792	6.34911	2.96555	7.91016	2.18381	1.96284
OPB40536	hypothetical protein	0.155845	0	0	0.141685	0.286967	0	0.204574	0.218513	0	0.25754	0.50655	0	0	0	0	0	0.261678	0	0.416312	0	0.256311	0.441552	0.345359	0	0	0	0	0	0.104781	0.352132	0.216587	0	0.191088	0	1.38887	0.306011	0.253025	0.372749	0.733135	0	0.463094	0.487495	0.232897	0.942078	0.832984	0	0	0
OPB40537	conserved hypothetical protein	1.07933	1.78376	0.944995	1.07832	1.40271	1.24322	0.99224	3.0341	2.0538	0.534243	1.75721	2.22394	1.20079	0.63886	0.528596	1.57809	1.17828	1.79299	0.435271	2.53273	1.59563	0.613365	0.833019	0.774729	0.551634	0.356293	3.20732	3.03403	1.89302	1.06581	1.27598	1.39917	0.531567	0.318298	0.482972	0	0	0.261112	0	0.146566	0	0.680565	0.647132	0	0	1.30311	0.554081	0.0875955
OPB40538	oxidoreductase family protein	0.227654	0	0.124549	0	0.211115	0	0	0	0	0	0	0	0	0	0	0	0	0	0	0	0	0.215543	0.125577	0	0	0	0	0.0491934	0	0.172743	0.079149	0	0.140077	0	0	0	0	0	0	0.154343	0.168679	0.537775	0.170554	0	0	0	0	0
OPB40539	hypothetical protein	0.558963	0.672733	5.1005	0.845863	3.03455	1.5613	0.856561	0.917282	2.04159	0	0.151754	0.319713	0.575857	1.21185	2.05396	0.0849052	0	0.0552471	0.376444	0.0911425	0.305936	0.706513	1.23071	0.573491	0.237672	0.307768	0.160329	0.12107	1.06943	0.709508	0.972002	0.865572	0.459402	0.96234	0	0.553109	0	0.113087	0.110382	0.253946	0.965144	0.441636	0.41931	0.374282	0.166301	0	0.119924	0.227271
OPB40540	MFS multidrug transporter, putative	0.9446	0.823095	0.557349	0.857299	0.746508	0.761419	0.0954601	0.204627	0.423528	1.43695	0.829164	0.996539	0.628889	0.858023	0.801457	1.25361	1.34263	0.387584	0	0.569184	0.357738	0.137933	1.03771	1.26835	0.986403	0.540691	1.21762	1.41976	0.884435	0.388795	0.606698	0.813998	1.52556	0.96612	0.489234	1.5859	1.4286	0.354558	0.690438	0.796356	1.71845	1.15209	1.20071	0.583265	1.03832	0.438977	0.657523	0.474009
OPB39983	Translocon-associated protein (TRAP), alpha subunit	182.791	183.384	242.298	189.316	168.203	213.212	154.978	186.029	173.428	167.293	164.81	157.929	137.128	177.413	171.682	109.38	106.628	229.176	260.995	89.2644	184.459	160.674	180.007	123.918	131.027	133.782	89.4355	80.6555	308.091	205.208	221.396	354.041	347.351	387.005	166.898	198.308	154.304	134.287	146.572	128.291	421.464	325.25	379.569	193.776	193.036	193.855	141.34	148.93
OPB40541	Protein HIR1 OS=Gibberella zeae (strain PH-1 / ATCC MYA-4620 / FGSC 9075 / NRRL 31084) GN=HIR1 PE=3 SV=1	21.3121	21.1303	17.9941	19.2644	15.8413	19.0851	18.9156	15.522	14.8514	23.9169	26.2633	24.4542	18.7841	17.3979	18.2517	33.6684	30.0234	35.66	21.7476	30.7919	15.9958	19.6822	21.4289	30.4182	31.3347	31.0133	30.2514	30.4475	17.7104	15.0714	16.9577	13.8169	15.1764	13.9316	14.2578	16.279	14.9139	11.501	14.655	15.0745	16.5305	14.4634	13.7021	17.741	19.9228	16.2126	24.2076	22.885
OPB40542	hypothetical protein	0.266814	0.205969	0	3.38975	3.05584	3.9847	1.05165	0.563716	1.35977	0.769337	0.978868	1.94348	1.23717	0.944801	0.408811	5.80847	3.52965	3.87362	0.540999	12.4454	2.51737	0.760008	1.75762	3.15131	3.22377	3.14457	9.39715	8.405	0.0451249	0.0510423	0	0	0.0824233	0.0985765	0.449354	0	0.656157	0.0814883	0	0	0.295681	0.105866	0.200486	0.133821	0	0	0.172672	0
OPB40543	B-(1-6) glucan synthase	0.565276	0.350481	0	0	0.104856	0.236741	0.296936	0.158863	0	0.186564	0	0	0	0.133884	0	0	0	0	0.759355	0	0	0.214092	0	0.115905	0	0	0	0	0.152473	0	0.0786134	0.20912	0	0	0	0	0.184412	0	0.267274	0	0	0	0	0.454654	0	0	0	0
OPB40544	hypothetical protein	97.7168	102.177	92.0322	125.397	125.335	115.455	34.5328	15.0456	34.1319	61.3465	33.1155	48.5483	37.7973	19.6699	23.5559	0.746269	1.95094	2.08752	133.129	0	44.2694	18.0603	24.6501	2.36037	0.681995	1.26143	0.510264	0.48759	0.256606	0.280568	0	0.674571	0.932216	0	0	5.91983	4.29843	0	0.443852	0	0	0	0	0	0	0	0	0
OPB40545	hypothetical protein	0	0	0	0	0	0	0.179457	0	0	0.6772	0.222293	0.235	0	0	0	0	0	0	0.549097	0	0	0	0	0	0	0	0	0	0	0	0	0	0	0	0	0	0	0	0	0	0	0	0	0	0	0	0	0
OPB40546	hypothetical protein	0	0	0	0	0	0	0	0	0	0	0	0	0	0	0	0	0	0	0	0	0	0	0	0	0	0	0	0	0	0	0	0	0	0	0	0	0	0	0	0	0	0	0	0	0	0	0	0
OPB40547	hypothetical protein	2.3432	1.1266	1.198	0.35448	0.145762	0.409193	0.410433	0.219901	0.227791	1.28743	1.01842	1.47329	0.289712	0.738143	0.765679	1.91682	2.42721	2.08348	1.6867	2.40857	1.7948	0.741105	0.0858541	2.08476	0.862038	1.67857	3.99514	3.52492	0.897558	0.596463	0.706449	0.582595	0	0.230714	1.75215	0.774355	0.639474	1.42736	1.29797	0.53429	0.461963	0.247463	0.117296	0.627142	0.41848	1.41545	2.67273	3.18223
OPB40548	conserved hypothetical protein	0	0	0	0	0	0	0	0	0	0	0	0	0	0	0	0	0	0	0	0	0	0	0	0	0	0	0	0	0	0	0	0	0	0	0	0	0	0	0	0	0	0	0	0	0	0	0	0
OPB40549	hypothetical protein	350.993	355.573	431.564	71.6136	70.087	58.1257	100.996	136.475	128.578	21.5414	14.4359	15.9519	100.057	76.0812	73.052	3.33397	2.70995	3.11404	474.832	0.262685	861.656	60.278	60.6608	2.61738	4.59578	2.65984	0	0	80.4988	113.463	69.9226	225.003	193.445	169.296	138.082	118.615	163.697	15.3559	13.636	14.3318	170.407	204.736	169.845	84.7264	90.1476	116.426	5.4072	5.32885
OPB40550	hypothetical protein	1.15576	1.30159	0.72414	0.649107	0.154681	0.461546	0.216951	0.620523	0.240059	1.26905	0.718222	0.565659	1.02085	0.259633	0.742309	0.547995	1.01704	0.782445	0.29805	0.512326	0.451396	0.784389	0.965636	0.339296	0.466039	0.683195	0.590517	0.670464	3.39085	3.03859	2.41322	0.928626	0.816906	0.732473	0.865991	1.31333	1.3552	1.55077	0.917109	0.908802	1.21893	0.612625	1.15878	0.993154	0.590165	0.831562	1.53524	1.21461
OPB39984	hypothetical protein	8.43265	8.97365	11.4433	5.8681	4.46589	5.48665	7.46389	4.80743	4.84164	7.93111	9.66453	10.0139	5.83177	5.7558	4.39162	9.90218	9.28151	10.3106	4.81317	13.5191	7.67443	5.69744	7.68352	9.66241	9.36335	8.81123	12.7756	11.483	11.505	10.729	9.72917	3.24202	3.92385	3.82165	4.26308	4.25472	5.49318	5.59397	6.40683	7.99863	2.99461	5.16255	3.83549	7.03215	5.53979	4.68261	9.46302	10.2411
OPB40551	phosphorylase superfamily protein	0.207151	0.106944	0	0.470316	0	0.867734	1.63238	0.873677	0.454567	0.854334	0.674617	1.06687	0.256077	0.612879	0.126829	0.189149	0.608858	0.307212	0.278629	0.557086	0	0.196252	0	0.106225	0.352737	0.256491	0.535124	0.313706	0.698901	0.393683	0.504229	0.384011	0.637875	0.15276	0.927304	1.43299	1.353	0.62708	0.857991	0.563207	0.613563	0.490169	0.155294	0.832676	0	0.312656	0.266094	0.672867
OPB40552	bifunctional catalase/peroxidase	126.718	123.821	73.4688	43.7565	28.593	49.7849	28.7851	13.4828	29.0799	35.5257	34.8974	33.9603	77.3625	123.212	105.032	126.251	103.438	91.4517	297.269	9.74291	249.541	92.785	88.1596	85.5532	86.2453	87.7912	4.16272	4.5336	55.0473	17.6892	34.1351	23.5356	19.9998	25.5069	126.204	105.868	101.16	75.6315	58.2564	46.5713	23.5676	19.5771	23.249	155.692	124.969	164.873	63.3625	63.7169
OPB40553	heterocompatibility domain protein	1.68443	1.38575	1.90841	0.916942	0.999242	1.41258	2.95108	1.58256	1.55131	0.277443	0.0915876	0.0961858	1.87463	2.64898	0.894969	0.508342	0.660279	0.698493	1.82415	0.55016	2.94738	1.1736	1.60104	1.78837	0.903473	1.85855	0.867586	1.34342	6.72811	3.09935	2.57916	1.99952	3.05554	3.6531	1.6406	1.45132	1.56673	3.30088	1.73738	2.24001	1.49237	1.96393	1.94203	3.26499	3.91343	2.20569	1.1289	2.11083
OPB40554	PDR-type ABC transporters	21.2432	19.9113	13.7802	1.72005	2.38288	1.22842	7.11141	2.4797	3.25616	0.578036	0.229507	0.440704	4.17147	14.5247	6.92717	2.06601	1.98735	0.887135	11.1462	1.33287	64.8379	9.7658	7.62911	7.46937	7.60887	7.24194	2.79881	2.60793	72.5328	29.7672	30.5967	31.4966	91.8585	38.3379	4.27646	5.37772	2.89372	2.97826	1.87492	2.24174	72.3093	61.6279	72.7771	44.732	130.77	42.8502	10.1248	8.24826
OPB40555	PTH11 GPCR	57.7731	61.006	149.536	10.6506	13.9827	11.7162	24.5848	29.79	28.0293	47.3937	43.9643	36.0219	9.97433	23.3063	20.1538	15.4341	12.3772	9.57422	13.4505	17.9352	37.1109	20.8895	17.555	33.9786	35.6475	32.5851	25.9458	24.7067	218.161	148.905	127.113	14.5455	22.3869	16.9743	53.9201	51.0072	70.9402	168.148	171.284	182.486	25.0207	18.1474	20.1581	73.5316	113.835	97.7435	96.4512	91.9448
OPB40556	Amidase	40.416	36.8489	55.3124	6.34915	5.39696	7.68815	9.37051	9.47121	6.82564	4.47698	5.20533	4.7734	13.0183	13.4708	15.9856	6.71738	4.96359	4.95108	7.52793	5.02258	16.0503	13.6719	14.1713	19.393	16.5317	19.7176	7.87788	8.46934	294.711	134.749	148.37	23.3615	30.6327	44.3665	24.5547	29.9384	25.833	30.2795	25.913	21.0559	41.0531	42.3595	44.2995	52.4684	74.3873	62.3826	35.9495	33.0334
OPB40557	short chain dehydrogenase/reductase	0	0	0	0	0	0	0	0	0	0	0	0	0	0	0	0	0	0	0	0	0	0	0	0	0	0	0	0	0.125005	0.418728	0.129404	0	0	0	0	0	0	0	0	0	0	0	0	0	0	0	0	0
OPB40558	hypothetical protein	0.272254	0.563787	0.148832	0.247416	0.377261	0.427375	0	0.191057	0	0	0	0	0.336483	0.161471	0.166538	0	0	0	0	0	0	0	0.301049	0	0	0	0.0587326	0.117365	1.09978	2.98365	3.12251	2.25418	1.50476	0.601239	0	0.535905	0.221487	0.163556	0.320937	0.183561	1.21202	0.854377	1.01841	0	0	0.410618	0.0868503	0.330178
OPB40559	hypothetical protein, only in ascomycetes	3.23744	3.45631	2.41063	3.21466	2.1723	3.64943	2.16699	2.15155	1.42209	1.81129	0.896588	1.25598	3.17234	3.45944	3.89405	3.70857	3.48892	3.61908	2.39635	4.93682	1.10237	2.14666	1.94374	3.63943	4.9172	4.09335	5.53382	5.07259	6.73832	7.25234	8.3745	4.45994	5.73924	4.87617	3.84255	3.27721	2.30479	2.91426	4.06861	4.11245	5.77443	6.11338	7.25459	4.28795	4.69341	3.13758	6.01571	5.33804
OPB40560	hypothetical protein	0	0.454581	0	0	0.198574	0.455453	0.571908	0	0	0	0	0	0	0	0	0.203218	0.182942	0.259477	0	0.424314	0	0	0	0.222574	0	0	0.472757	0.372413	0.145928	1.94869	0.907902	0	0	0	0	0	0	0	0	0	0	0	0	0	0	0	0	0
OPB39985	hypothetical protein	11.7061	11.7516	8.58047	4.91502	3.89392	5.2035	5.65619	6.67366	5.65942	3.64447	5.39332	4.93077	2.73023	2.87665	4.05608	2.42309	3.24578	3.34174	5.78773	1.5655	5.26099	1.35956	2.55764	2.37783	1.97602	2.4604	1.76002	2.62602	4.09657	7.37864	12.8247	2.04397	3.94233	2.60505	1.7292	3.70739	2.34247	0.267004	0.391741	1.34883	3.76322	4.87237	4.46868	0.444059	2.56142	0.33331	1.34575	1.34393
OPB40561	hypothetical protein	0.288759	0.520366	0.316422	0.327586	0.404575	0.378241	0.189681	0	0	0.237933	0.353055	0.123756	0.714066	0	0.619316	1.24537	0.788224	0.727339	0.292531	1.30772	0	0.548164	0.237906	0.741257	0.306233	0.537193	1.70595	1.94351	0.536996	1.32447	2.26036	0.674001	0.53496	0.319957	0	0.143245	0.591414	1.49726	0.94324	1.48365	0.213406	0.11447	0.10845	0.579464	0.644748	0	2.98659	2.82577
OPB40562	hypothetical protein	1.73867	0.819831	0.518042	0.431119	0	0	0	0	0.232841	0	0	0	0.195322	0	0	0	0	0	0	0.0771112	0	0.149257	0	0	0	0	0	0.0679689	0.531272	4.99799	3.84403	0	0	0	0.352084	0	1.53936	0.755702	0.557523	0	0	0	0	0	0	0	1.10436	0.509675
OPB40563	Alcohol dehydrogenase, class V	0	0	0	0	0	0	0	0	0	0	0	0	0	0	0	0	0	0	0	0	0	0	0	0.138312	0	0	0	0	0	0	0	0	0	0	0	0	0	0	0.15919	0	0	0	0	0	0	0	0	0
OPB40564	NAD dependent epimerase/dehydratase family protein	0	0	0	0.0850625	0.0871805	0	0	0	0	0.154498	0.305206	0.482276	0	0.221583	0	0	0.157354	0.166675	0.126177	0.0916526	0	0	0	0.0961169	0.0796739	0.0773721	0.282162	0.405808	0	0.142685	0	0	0	0	0	0	0.306278	0	0	0	0.138657	0	0	0	0	0	0.0602925	0
OPB40565	hypothetical protein	1.36019	1.28666	1.96869	0.839129	1.27443	1.36885	2.21624	2.83724	3.48039	2.95711	2.9289	2.79592	0.403677	0.513313	0.466992	1.32957	1.87376	1.06356	1.10502	1.19958	2.05268	0.155092	0.298296	0.726764	0.552821	0.765471	2.0081	2.27265	0.0368382	0.166902	0.227208	0.102017	0	0	0	0	0.178643	0.13333	0	0.0748806	0	0	0	0	0	0	0	0
OPB40566	hypothetical protein	0	0	0	0	0	0	0	0	0	0	0	0	0	0	0	0	0	0	0	0	0	0	0	0	0	0	0	0.0543168	0	0	0	0	0	0	0	0	0	0	0	0	0	0	0	0	0	0	0	0
OPB40567	hypothetical protein	0.490454	0.169671	0	1.48654	1.05224	1.36793	0.643756	0.229134	1.68698	3.51302	1.59369	1.12566	1.41411	0.971503	1.79871	1.96176	0.823481	1.45726	0.218137	0.637913	1.34464	0.617312	0.906435	1.00369	1.40132	0.538095	0.0706622	0.210774	0.549296	0.122965	0.908705	0	0.400644	0.720999	0.727983	0.641409	1.59124	0.975788	1.34466	0.656909	0	0.255377	0	0	0.291203	0	0.62236	0.658477
OPB40568	hypothetical protein	0	0	0	0	0	0	0	0	0	0	0	0	0	0	0	0	0	0	0	0	0	0	0	0	0	0	0	0	0	0	0	0	0	0	0	0	0	0	0	0	0	0	0	0	0	0	0	0
OPB40569	hypothetical protein	0	0	0	0	0	0	0	0	0	0	0	0	0	0	0	0	0	0	0	0	0	0	0	0	0	0	0	0	0	0	0.0923645	0	0	0	0	0	0	0	0	0	0	0	0	0	0	0	0	0
OPB40570	salicylate hydroxylase	0	0	0.0908776	0	0	0	0	0	0	0	0	0	0	0.0980396	0	0	0	0	0	0	0	0	0	0	0	0	0	0	0	0	0	0	0	0	0	0	0	0	0	0	0	0	0	0	0	0	0	0
OPB39986	conserved hypothetical protein	10.3086	9.78209	16.8486	9.58559	9.99666	7.23657	13.8549	11.0724	12.6251	19.0176	22.3004	18.3362	8.39457	9.77193	9.64809	12.109	10.6927	9.35742	4.39388	32.176	10.7611	11.3627	7.63225	18.2714	18.0021	16.3025	31.94	28.2268	27.8714	33.5446	32.3787	5.82151	9.84381	5.89693	18.7006	20.3292	15.614	58.4921	48.1205	40.8709	11.6871	10.8732	10.1714	37.5694	43.6934	46.841	91.6584	96.3821
OPB40571	conserved hypothetical protein	17.1212	19.0892	11.8769	2.27104	2.28997	3.54307	8.19201	10.7403	4.74131	0.294943	1.73761	0.614407	3.30538	2.75845	2.17935	3.79658	2.09596	2.12056	4.27492	2.08643	14.0874	1.85028	2.17878	1.45908	1.6844	2.34621	2.00618	3.21369	6.46505	7.62618	7.92861	2.275	2.40077	2.35772	1.58625	2.44447	4.33272	2.33369	2.30107	2.38005	2.38813	1.66751	6.12138	2.87809	2.2227	2.68732	3.27167	3.01104
OPB40572	MFS cycloheximide resistance protein	0	0	0.0715377	0	0	0	0	0	0	0	0	0.111854	0	0	0	0	0	0	0	0	0	0.061976	0.0716471	0	0	0	0	0	0	0.0499564	0	0	0	0	0	0.129623	0	0	0	0	0	0	0	0	0.11661	0	0	0
OPB40573	NRPS-like enzyme	0	0	0	0	0.0323947	0	0	0	0	0.0567094	0.0562471	0	0	0	0	0	0	0	0	0	0	0	0	0	0	0	0	0	0	0	0	0	0	0.0510079	0	0	0	0.0424219	0	0	0.0508087	0	0	0	0	0	0	0
#N/A	conserved hypothetical protein	0.803546	0	0	0	0.354975	0	0	0	0.61086	0	0	0	2.47843	1.45721	1.46385	0	0	0	0.519582	0	0.665003	0.373949	0.456753	0	0	0	0	0	0	0	0.278093	1.39366	0	0	0	0	0.635305	0	0	0	0.606155	0	0	0	0.710436	0	0	0
OPB40574	isoflavone reductase family protein	0.145004	0.450759	0.316978	1.0544	1.47126	2.12409	0	0.610275	0.213251	0.718617	0.235751	0	1.97123	1.89321	2.12827	0.533591	0.608721	0.430611	0.969785	0.141559	1.19207	1.23331	1.76537	0.742387	0.372098	0.597167	0.375595	0.562018	0.390261	0.437688	0.50389	2.13005	2.66943	3.84084	0.646742	1.99577	1.88562	1.39085	1.02452	1.56083	2.36825	1.81755	2.38528	0.584052	0.516866	2.18655	0.461736	0.46839
OPB40575	hypothetical protein	0	0	0	0	0	0	1.19759	0	0	0	0	0	0	0	0	0	0	0	0	0	0	0	0	0	0	0	0	0	0	0	0	0	0	0	0	0	0	0	0	0	0	0	0	0	0	0	0	0
OPB40576	integral membrane protein/MFS transporter	1.27986	0.93056	0.659914	0.614984	0.773117	0.6311	0	0	0.109743	0.124082	0	0	0.372338	0.0889177	0.553562	0.205184	0.758784	1.24946	0.30495	0.442258	0.617805	0.142892	0.248188	0.0772957	0.383373	0.87133	0.517666	0.294118	0.458106	1.66811	0.733347	0.702402	2.23101	0.667247	0.168929	0.149331	0.369942	0.183565	0.357575	0	1.4469	0.357955	1.01772	0	0.134467	0.227403	0.243179	0.552324
OPB40577	hypothetical protein	0	0	0.484705	0.809651	0.404793	0	0.29166	0	0.330238	0	0	0	0	0.265358	0.27136	0	0	0.13235	0	0.10818	0	0.418293	0.744169	0.226987	0	0.182385	0.0964699	0.189837	0	0.165512	0.308665	4.01155	11.1132	2.28064	0	0.432971	0	0.261773	0	0	8.95592	7.56817	7.94115	1.34841	1.97656	0	0.557617	0.710827
OPB40578	hypothetical protein	0.629262	0.326365	0.687483	1.57329	0.289602	0.65824	0.206501	0.661673	0.926882	0.259982	0.25565	0	0.388803	0.56066	0.384696	0.290095	0.924505	0.373871	0.840314	0.1535	1.03496	0.594237	0.69734	0.161007	0.13475	0.258979	0.815622	0.33827	0.211517	0.947632	0.437251	0	2.31439	0.694025	0.350446	0	1.7876	0.376135	0.924903	2.11027	1.63627	1.72191	2.11566	0.951033	0.840803	0.474308	0	0.380491
OPB40579	short-chain dehydrogenase	0	0	0	0	0	0	0	0	0	0	0	0	0	0	0	0	0	0	0	0	0	0	0.204762	0	0	0	0	0	0	0	0	0	0	0	0	0	0	0	0	0	0	0	0	0	0	0	0	0
OPB39987	molecular chaperone, contains ABC-1 domain	15.0448	16.9627	10.8931	3.13587	3.65315	2.9607	5.88625	8.03115	6.22466	9.05984	8.65925	6.67041	5.23829	5.56748	6.32932	5.76695	6.38025	6.54593	6.06978	6.44249	8.0653	6.66425	7.41667	4.80382	4.738	4.83685	8.98184	8.64919	15.5662	13.8673	18.5722	6.39917	4.94115	4.53756	7.11796	10.7559	10.4778	14.0391	14.4993	15.8372	4.02429	6.35552	3.95569	7.31953	7.48494	6.91619	13.0621	13.5428
OPB40580	conserved hypothetical protein	0	0	0	0	0	0	0	0	0	9.58365	2.50564	1.82219	0	0	0	0.513984	0	0	0	1.50219	0	0.481454	0	1.05164	0	0	3.45685	0.860779	0	0.73726	0	0	1.85757	0	2.24926	0.978394	4.06748	5.73541	5.8727	4.49028	0	0	1.5221	3.20573	5.50652	0	6.1648	5.60755
OPB40581	hypothetical protein	22.1857	21.3359	19.0187	2.5042	1.20376	1.36549	6.09164	17.9014	5.11802	1.43723	0.235751	1.24699	0.71681	1.54899	2.48298	0.533591	0.365233	0.861222	2.32749	0.212339	15.9738	0.822206	1.60488	0.59391	0.496131	0.955467	0.187797	0.562018	5.65878	12.5835	6.75212	2.13005	2.66943	1.70704	1.94023	2.28088	1.17851	1.39085	1.19527	1.56083	1.29177	3.18071	1.9516	1.1681	0.516866	1.74924	1.7546	0.819683
OPB40582	FAD monooxygenase	1.64024	1.44849	1.54029	3.6157	3.20677	3.76458	1.64173	1.97911	1.59453	2.18863	1.78224	1.60722	3.18683	3.22938	2.48846	0.63894	1.24641	0.787092	0.948767	0.458776	1.0256	3.11264	2.83319	0.561283	1.45883	1.22665	0.77217	0.372828	0.580773	0.357878	0.543422	2.62168	0.867764	1.26893	17.171	10.6861	18.8005	17.6992	14.6485	12.9298	1.38589	0.742388	0.938366	4.38999	2.2319	6.36953	3.12659	3.50045
OPB40583	Dit1p, spore wall maturation	2.1536	2.09532	2.80778	12.252	11.7174	10.8601	3.74749	8.44796	8.55087	8.05365	5.60128	7.77816	7.19743	6.31687	5.70902	0.790749	0.977815	0.827583	0.55139	1.08352	1.05035	4.97643	5.87408	1.19597	1.33124	1.25219	0.724599	0.5063	0.393994	1.60588	0.891197	5.99732	4.03066	4.99136	24.5906	17.0081	31.807	37.8354	26.8014	29.3714	3.52431	2.9603	3.41325	5.01912	4.68069	8.79391	4.22628	4.85072
OPB40584	hypothetical protein	0.0599852	0.185118	0.394561	0.272135	0	0	0.157633	0	0.0872702	0.395256	0.0978331	0.205554	0.37087	0.0707699	0.367705	0.271728	0.10077	0.248771	0.0811588	0.5289	0.0984103	0.455825	0.0658128	0	0.101646	0.148887	0.721086	0.834678	0.081198	0	0.166985	0.224659	0.370826	0	0.404337	0.119212	0	0.513801	0.428138	0.164882	0.354387	0	0	0.120303	0.750327	0.181248	0.621985	0.29399
OPB40585	cytochrome P450, putative	8.35608	8.67991	8.20099	5.1438	5.97206	7.38576	4.48662	3.27404	4.97646	7.06501	9.71306	8.71971	10.6013	9.35245	7.65837	13.064	13.6704	12.1443	11.9732	18.036	4.65059	6.41388	6.22629	9.62454	11.4053	9.79251	26.6628	24.1043	5.45402	4.72109	5.25805	8.00431	9.87129	7.29958	13.0462	9.80377	11.5478	8.95258	8.37156	7.26675	13.1032	11.0601	14.4086	10.4988	8.56617	9.87699	16.7668	18.9011
OPB40586	ATP-dependent RNA helicase MAK5, putative	11.7376	9.90429	7.69249	8.35336	8.01159	6.65334	10.032	8.74521	10.1885	22.6274	26.3926	15.8511	11.5649	13.5546	10.65	15.2692	15.4308	14.5248	11.1867	12.113	4.46043	15.4208	12.6003	15.0061	15.0582	15.8007	17.6028	17.5356	22.6893	17.7684	19.3629	11.9176	12.579	13.129	24.0404	33.9997	30.1017	38.5313	36.6064	35.9812	15.0696	20.9667	15.0043	35.5761	32.241	35.0428	43.5861	40.0934
OPB40587	hypothetical protein	7.34282	8.53714	7.5662	4.57919	4.81143	5.61532	9.32233	6.44816	9.17264	7.42877	6.94021	7.52256	7.86167	6.49217	7.49373	7.00749	5.80369	5.51272	8.60461	7.19019	8.93567	6.16461	7.5822	6.79856	8.68766	6.87967	4.48272	4.67795	8.4025	12.1013	9.48196	6.99272	6.12378	6.71707	2.98038	2.50678	1.37871	2.13039	2.28007	2.04524	9.65835	8.83349	9.75858	7.8665	7.18292	7.28468	4.03595	4.74139
OPB40588	conserved hypothetical protein	91.5538	107.187	124.77	15.2096	19.1759	11.1531	32.9869	30.1935	34.9968	12.544	19.3162	11.9962	29.517	32.5074	24.13	6.86824	6.07013	7.69936	55.1404	2.13502	95.6016	27.962	28.7076	11.2025	7.40763	8.47581	2.60948	4.78582	80.9748	65.2305	58.6605	18.9082	33.1067	19.726	23.5047	18.1726	23.5995	18.4943	21.4277	21.534	20.7718	25.9009	25.6043	30.6686	35.6994	28.3581	9.68437	9.68872
OPB40589	predicted protein	510.51	519.679	777.661	101.346	114.69	94.5332	868.309	826.208	1043.68	260.647	248.352	134.152	299.981	154.415	197.653	17.4033	23.3893	17.1274	877.524	26.3616	893.541	150.571	158.795	50.3045	51.1699	44.4926	8.77821	8.62651	462.555	416.882	380.45	197.701	475.756	223.391	582.385	524.45	498.135	598.163	711.118	682.717	369.906	440.426	395.758	1025.35	1129.84	1459.28	108.393	141.196
OPB39988	nuclear protein Es2, putative	8.03761	8.86288	10.8247	9.56256	8.08328	8.90299	3.51915	3.63878	3.23908	9.59815	12.1902	12.2063	6.39603	7.2103	5.88447	19.7842	15.9055	16.7648	5.84922	28.3367	4.85421	10.5101	8.33931	12.7967	10.4483	12.8194	27.4653	30.0585	12.7896	9.28897	10.0892	3.09072	4.10054	4.77192	7.4515	8.77705	15.255	15.7035	18.6107	17.3801	4.10176	3.21216	2.35646	8.90778	10.8849	5.02108	19.1504	20.3617
OPB40590	conserved hypothetical protein	0.513089	0.532852	0.373527	0.777694	0.942332	0.178855	1.79577	2.15655	0.504727	4.80717	3.33355	6.18458	0.633988	0	0.209037	0.948516	0.717877	0.914908	0.911899	0.0833933	0.281395	1.29102	0.759208	0.699805	1.02707	0.703382	0.22188	0.514066	0.459478	0	0.118816	0	0.418861	0	1.14162	0.33519	0.277219	1.01901	0.401561	1.60056	0	0	0.255346	0.344879	1.52286	0.515499	0.108348	0.27527
OPB40591	MFS transporter	9.42736	11.0975	15.3892	29.5526	27.1687	29.254	42.6406	43.1688	34.2847	42.6744	53.9017	56.7602	17.3726	19.3463	16.1244	28.6721	30.6986	28.5303	11.7464	25.9773	19.1283	23.0226	27.1093	35.4103	33.4895	34.2372	16.9851	14.8015	8.71065	3.93156	6.06295	5.95543	6.91012	11.6835	11.5605	14.6167	11.9274	12.7522	18.0287	14.8041	4.73735	6.75056	5.73918	18.9338	15.2432	18.2618	13.8078	14.7622
OPB40592	GCD	22.727	26.684	21.0423	39.3407	36.4608	41.515	44.1714	41.3262	35.7648	41.2873	36.5707	41.0574	27.64	22.3956	23.0852	40.2418	36.6214	47.7193	32.4818	38.0986	20.1753	35.6468	34.2725	32.6079	30.8737	30.7512	40.0255	40.1047	22.5221	16.1149	16.1941	48.4213	38.0439	45.8104	36.8435	37.851	31.7183	18.8442	20.3623	19.773	42.9318	42.0501	52.951	28.5791	23.584	28.4528	31.6993	37.8682
OPB40593	hypothetical protein	58.8158	65.1382	55.2694	93.5173	83.6762	90.211	75.0429	111.673	70.9673	118.948	104.364	104.923	51.7676	61.5097	64.4686	91.002	95.856	94.8976	71.6744	114.104	41.8901	81.8826	84.5386	75.4771	72.8116	73.1327	93.5255	91.9888	43.6057	42.7494	49.5395	129.448	108.9	153.839	200.07	216.876	196.403	87.8446	96.1249	96.362	118.447	99.5613	119.258	116.906	112.955	113.414	93.7986	90.1167
OPB40594	hypothetical protein	7.97547	6.97438	5.10767	17.7543	16.6011	18.3277	17.2017	13.7261	17.44	27.9532	24.0431	27.042	17.1312	14.1597	15.9161	22.6259	20.2918	20.6961	14.4992	17.6243	9.38539	12.2677	12.6993	15.7724	15.6749	16.4048	13.8896	12.7589	4.7336	5.95824	4.99452	10.0555	11.1559	10.2233	8.76251	8.21313	4.83254	3.37983	3.41348	3.3751	16.4918	12.1096	14.4777	10.1679	8.93889	11.1898	5.11751	5.43978
OPB40595	conserved hypothetical protein	0	0	0	0	0	0.119994	0	0	0	0	0	0.196851	0	0.271479	0	0	0.577439	0.136019	0	0.168041	0	0.108507	0.12645	0	0	0	0.0493795	0.0990541	0	0	0	0	0	0	0	0	0.186915	0	0	0.155373	0	0	0	0	0	0	0	0.0929301
OPB40596	hypothetical protein	29.9868	27.0302	18.9015	34.485	26.022	25.7319	18.7385	31.6277	21.8083	6.9756	9.52071	12.1241	21.8002	20.1524	21.856	8.98626	10.816	13.7028	14.3598	15.7801	16.1842	11.8224	9.75156	9.99187	9.00682	14.8978	19.7741	17.3552	36.8034	45.8513	46.2563	30.4483	39.436	39.3015	24.7055	30.3444	25.1395	34.1849	23.7109	34.6647	29.7927	21.9096	28.2586	16.4769	18.4037	15.1678	24.4921	24.452
OPB40597	conserved hypothetical protein	0.537929	0.870818	0.252586	1.67402	2.07992	1.77146	0.504773	0.324552	0.336121	1.89992	0.501022	1.05414	2.28033	1.99698	1.97756	0.698326	0.70997	0.273306	0.933623	0.526633	0.252257	1.09381	0.929044	0.552257	0.326159	0.698756	0.891767	0.500273	0.311703	0.46958	0.374268	0.716707	1.32823	0.79453	1.72408	1.21918	0.377548	1.31111	1.186	0.420671	2.27239	1.70465	2.19285	1.69672	1.92149	0.928441	0.744427	1.12732
OPB40598	hypothetical protein	42.7508	49.9384	48.1178	56.2828	63.5664	38.2448	43.0945	66.2192	42.3921	38.4957	38.5203	42.4492	34.8049	31.5862	32.1682	36.4742	43.3679	37.123	24.2458	60.4367	55.9375	30.9897	41.9102	40.7086	38.5227	34.3501	47.0027	56.5566	33.0116	32.8774	28.3956	24.3338	37.9004	22.9254	28.84	46.2804	47.8665	52.8463	52.1223	58.6137	20.6726	21.1295	23.2431	20.9532	18.884	21.7815	26.0064	21.9562
OPB40599	conserved hypothetical protein	93.6939	123.501	151.368	181.391	112.936	184.298	680.329	652.65	1135.06	310.024	124.618	322.206	67.6522	53.3759	26.3322	73.3709	46.6952	19.0063	159.075	22.7513	705.212	14.4166	48.8867	27.911	25.5085	8.58149	30.2864	17.5076	57.6667	20.3672	45.505	51.5149	57.7647	109.642	21.3523	27.6752	38.3388	28.6351	46.0948	27.3307	18.7324	31.7721	15.0682	0	0	0	4.73827	6.78962
OPB39989	ser/thr protein phosphatase type 5	29.5033	29.0052	16.2978	45.4934	38.0932	45.1528	14.0418	15.1623	17.2248	24.9554	28.2864	30.6583	37.4273	31.4341	38.6595	50.5129	46.4683	51.5141	37.4739	68.8776	19.7949	38.9305	36.1231	40.1965	40.1092	42.4651	56.634	49.6098	31.9505	37.3701	39.2043	20.2174	20.8885	20.0737	8.05188	9.31728	10.3536	12.4799	12.2715	13.5463	17.3312	11.2302	17.9709	15.7984	17.2542	10.0716	18.3028	22.9722
OPB40600	conserved hypothetical protein	7.13827	18.0146	18.3192	13.3915	7.39141	11.0668	57.5595	60.245	105.154	64.9214	10.8605	46.55	8.75373	9.66014	8.47308	0	12.0182	0	30.4334	4.91345	49.4746	3.10961	0	3.55509	3.90193	0	3.48325	2.56527	8.76414	0	0	13.3311	3.80012	0	6.98126	5.95455	4.98258	0	3.41934	0	0	0	0	0	0	0	0	2.27994
OPB40601	hypothetical protein	29.4171	35.1682	24.8396	63.7709	64.3927	78.3383	50.2817	63.4986	51.9868	35.3469	42.7806	43.5866	71.0066	76.0631	71.6997	49.3228	49.8207	44.1189	84.3506	32.7736	85.8254	47.6064	58.6488	40.4138	36.2409	37.4199	32.9861	30.9174	17.4602	21.1974	17.3472	33.4039	20.1053	27.1427	21.3102	19.1058	21.9003	20.584	19.2749	13.9477	20.3477	18.6784	20.683	20.3479	21.6246	25.7749	21.1279	22.985
OPB40602	Uncharacterized hypothetical protein	5.9438	6.02681	6.8659	3.39914	3.47276	4.84061	5.63754	6.49707	10.4752	7.44642	7.8842	7.37163	5.98669	6.90706	4.85128	7.34543	8.31876	6.66135	4.58554	10.9763	7.95577	4.79497	5.21959	6.65861	7.87769	6.72119	11.7102	11.5644	9.50261	6.68615	7.27145	6.7234	4.47144	6.65354	4.43199	4.56481	4.84926	8.25054	8.9807	5.97554	8.3168	7.97867	3.95914	8.8517	15.3179	7.9731	13.9789	14.0208
OPB40603	mediator of RNA polymerase II transcription subunit 7, putative	14.8671	17.153	19.5052	18.0995	20.191	22.8865	23.4609	24.1701	22.319	33.9152	32.2704	37.0666	19.1112	13.1679	10.7954	25.0203	26.6436	25.099	20.8055	37.7664	17.8636	14.9492	17.6683	17.2434	21.9633	19.469	34.2106	32.8432	19.2562	11.5594	14.9271	17.4838	19.3852	15.9163	32.1009	32.5595	35.3805	34.4708	28.2029	33.5966	20.0553	14.9727	24.8495	25.5604	23.5915	22.9957	33.5255	33.9787
OPB40604	hypothetical protein	33.2685	35.3257	29.8179	13.3479	18.5562	15.9997	14.7379	7.52591	12.7683	26.9734	32.5234	27.9778	27.8926	27.6064	25.5175	17.6566	14.919	15.5771	22.6748	18.1481	34.6601	25.7287	25.2014	22.0291	22.1723	21.3024	16.161	15.187	27.9133	29.7062	29.1965	27.8334	29.4793	33.8705	36.6851	31.8061	20.5616	24.8002	26.9881	22.0464	57.1388	64.0503	53.3386	102.833	59.1843	114.552	19.7164	21.2683
OPB40605	20S proteasome beta-type subunit Pre9	98.4443	96.6425	87.8828	104.575	109.032	110.863	128.376	160.478	148.496	77.1404	64.2149	78.2902	73.4663	66.7969	68.2076	74.8742	72.8484	85.0976	89.357	75.6306	133.316	61.5	71.5679	52.5513	52.5735	57.9122	69.901	71.017	99.1088	124.901	134.344	108.545	173.976	101.982	56.6225	48.643	55.5051	35.4217	36.8988	31.7301	128.114	148.479	142.211	35.7035	39.6766	33.2832	41.1161	36.7163
OPB40606	diacylglycerol pyrophosphate phosphatase	6.44461	3.51074	9.85592	5.12724	3.70505	4.88712	2.32629	1.35505	2.84919	1.06518	1.04715	0.554616	2.98638	5.55212	4.92433	3.12172	2.84045	4.40385	3.01061	3.37943	2.38513	3.19437	5.89433	1.97847	2.62322	4.37549	5.15243	4.64031	9.31249	6.78909	8.61986	0.589507	2.96189	2.3688	3.22912	0.948451	1.04572	1.15462	1.89363	1.51145	2.39455	1.00709	3.12901	0.649457	0.574007	2.42862	3.06818	2.07725
OPB40607	hypothetical protein	74.7814	74.0967	39.4213	30.1743	33.6202	24.9885	36.3259	59.0062	42.3667	11.9381	7.81812	7.99291	37.8103	43.341	38.2399	6.67491	8.22595	8.37901	25.6618	12.9083	139.163	15.8957	20.0337	8.61651	7.37475	8.62509	11.5235	13.3595	72.5055	91.0235	99.4826	75.2957	97.8797	75.0237	69.9921	66.3655	70.7698	46.2869	42.3768	53.309	58.8044	67.8475	61.5955	26.0004	30.9194	26.9436	27.4396	26.8356
OPB40608	hypothetical protein	15.5838	16.597	13.5832	24.7874	19.8403	18.0885	13.1673	10.7474	15.674	14.8989	10.9924	20.1036	17.7925	17.6149	18.477	16.9354	18.3387	18.4867	10.2862	21.8928	30.3197	14.6737	12.5744	15.1706	16.2181	16.8824	38.5367	32.6565	14.1366	14.6497	17.8804	22.2869	24.0942	21.3787	18.8914	15.8995	21.0802	16.1222	18.6863	17.1552	16.6065	16.2961	17.4171	13.5628	9.56642	9.58904	14.9311	17.4206
OPB40609	hypothetical protein	3.47413	4.50663	3.50274	3.90953	4.67504	3.78641	7.94194	6.26262	9.61487	6.75521	4.87117	6.78874	4.46746	3.69135	3.66198	3.78343	3.96846	5.84714	2.44109	7.24672	3.99069	5.14502	3.96797	5.0661	4.36098	4.82648	6.74587	5.97579	5.26356	7.33367	7.59075	3.76498	4.03433	4.10673	4.67962	5.37892	3.53032	4.58064	5.77922	5.43014	5.44227	3.19657	3.54965	5.85544	10.3023	5.03763	7.5051	7.8223
OPB39990	hypothetical protein	5.08316	4.85619	4.86716	2.07122	0.486198	1.75788	0.738516	0	0.877278	0	1.80858	1.9798	2.08829	1.38159	0	0	2.83933	2.03788	2.14674	2.7103	1.87749	1.04161	2.61265	0	0.506914	1.36583	3.75927	3.94882	4.06363	7.14461	5.45951	4.73347	1.33814	3.25116	1.2152	5.27825	3.51309	4.92941	5.07006	6.88907	3.44302	2.48536	4.1158	1.16129	2.98195	3.37575	4.64194	6.04781
OPB40610	initiation factor 2B	26.8887	24.8293	14.3351	13.2538	14.7369	13.71	38.677	28.4139	38.4029	46.2958	56.0454	55.5526	36.5	29.5052	30.3075	19.2966	22.9182	15.7505	34.4524	9.48957	60.5063	28.9925	24.561	23.3427	25.2034	22.3552	7.09993	6.12713	10.7856	22.4157	19.0402	17.8472	22.5519	19.0884	36.6869	36.0632	32.2642	49.1662	43.0835	39.2806	28.0815	37.1499	26.1183	58.3035	71.2447	54.4612	62.8776	61.1001
OPB40611	Zn2Cys6 transcriptional regulator	3.91131	3.42334	2.14447	2.5414	2.13006	1.93935	3.26431	1.78801	2.38168	4.35244	3.44911	4.34556	1.56866	1.37119	2.33327	3.7782	3.81824	4.00745	2.86326	4.24736	4.07478	2.26023	1.6805	3.69331	3.40074	2.49357	5.71578	5.84255	2.39801	8.6364	5.70225	2.57772	5.62361	1.56341	2.25786	1.78734	2.25649	4.79429	3.39816	5.16689	2.419	6.22199	3.57757	2.64918	2.92858	1.91677	6.5178	4.96986
OPB40612	Flavin-containing monooxygenase	17.2184	17.433	9.51321	28.0366	25.0022	30.0974	20.0548	16.1975	24.0354	58.1819	52.3651	49.8581	31.3976	25.8847	25.9789	94.1334	84.4013	80.9102	42.3127	82.529	26.0013	29.8021	24.3195	145.898	144.981	142.604	104.881	99.0809	5.96863	10.7843	8.759	101.586	42.9784	85.5063	295.685	204.851	203.647	262.578	199.538	178.318	40.7423	39.8062	39.5612	156.36	98.7307	194.936	165.83	158.111
OPB40613	NRPS, siderophore synthase	26.4108	29.0129	27.7268	5.28497	4.45991	6.83686	11.2644	5.46591	9.07289	11.3802	10.0881	11.3637	31.4775	20.3477	29.366	47.5823	44.6501	28.0326	61.1341	31.3926	25.3303	20.6288	29.1481	64.108	73.1703	60.981	30.9957	32.3503	8.31128	13.0394	9.04724	16.0346	14.8503	13.5636	39.0489	39.1074	18.4396	32.9536	24.1024	19.319	27.9324	25.2314	26.9151	166.303	128.079	201.05	36.35	37.2478
OPB40614	choline oxidase	11.7969	14.2483	11.65	4.7585	6.12096	5.72309	21.2384	17.1235	25.9983	22.0815	20.062	26.9655	8.64359	11.5227	10.5309	13.0267	9.90823	9.36553	9.737	18.4318	13.8628	20.182	9.75998	19.8144	18.3504	18.3633	10.2317	9.99142	36.5376	34.6773	34.6065	77.0879	36.8728	68.8513	93.6464	65.5962	70.988	328.669	167.966	152.23	51.8819	37.7546	40.1473	55.8239	46.6963	69.2896	148.92	171.25
OPB40615	Aldehyde dehydrogenase	3.4692	3.98065	2.4186	2.93427	5.14926	3.80012	6.5254	6.88112	6.89898	20.5342	25.9577	19.4697	6.23893	5.49557	5.50694	9.03095	10.9926	6.40315	7.66114	18.524	2.97654	11.67	7.28049	7.68922	9.10427	9.31906	14.4379	15.0529	12.5241	9.03035	10.0385	17.1991	12.8467	19.0967	26.529	22.0412	22.8496	129.942	70.8404	73.337	11.1925	9.74112	8.87996	17.4101	11.5464	17.8602	79.1464	77.5377
OPB40616	conserved hypothetical protein	0.10455	0	0	0	0	0	0	0	0	0	0	0	0	0	0	0	0	0	0	0	0	0	0	0	0.0890232	0	0	0	0	0	0	0	0	0	0.467972	0	0.853487	0.506264	1.23708	0.994639	0	0	0	0.210137	0.746264	0	2.21548	1.52799
OPB40617	conserved hypothetical protein	0	0.214439	0	0.374712	0	0	0.270101	0	0	0	0	0	0.254317	0	0	0	0.345579	0	0	0	0	0	0	0	0.531926	0	0	0.0880507	0	0	0	0	0	0	0	0.401721	0	0.243317	0	0	0	0	0	0	0	0	0.129506	0
OPB40618	hypothetical protein	0	0.557635	0	0.477085	0	0	0	0	0	0.871241	0	0	0	0	0	0	0	0.938368	0	0.250365	0	0	0.599566	0.525821	0	0	0.460914	0.215195	1.36654	0.73726	1.07954	0	0.61919	0	0	0	0	0	0.58727	0.641468	1.58325	0	1.5221	0	0	0	0	0
OPB40619	conserved hypothetical protein	0	0	0	0	0	0	0	0	0	0	0	0	0	0	0	0	0	0	0	0	0	0	0	0	0	0	0	0	0	0	0	0	0	0	0	0	0	0	0	0	0	0	0	0	0	0	0	0
OPB39928	cation diffusion facilitator family transporter	21.2523	18.6872	16.3519	21.3077	18.5651	20.6025	68.5349	78.6813	81.7444	66.6513	65.4381	68.8198	16.5172	17.3088	17.6489	11.9157	14.5779	17.164	35.6531	16.7693	64.111	8.8701	12.7564	12.192	11.5573	9.46534	14.6778	12.0156	15.2617	15.7512	13.9017	23.3952	12.4386	17.9981	16.4814	8.10807	12.5386	8.40473	6.72188	9.00675	14.9593	16.0944	15.2995	13.534	11.6398	16.1963	6.68745	6.74788
OPB39991	Transcription elongation factor spt-4 OS=Neurospora crassa (strain ATCC 24698 / 74-OR23-1A / CBS 708.71 / DSM 1257 / FGSC 987) GN=spt-4 PE=3 SV=1	22.9279	27.4159	32.2477	38.079	37.5464	36.9145	20.359	9.93164	11.9118	29.5446	24.6766	22.8248	23.6938	17.2143	20.9074	18.4839	9.98111	21.762	21.2206	36.9522	26.1317	14.9597	8.78976	16.4729	17.9668	18.9412	32.419	27.3613	41.1604	46.5184	44.7642	30.2328	44.4751	32.4642	17.3137	23.1614	26.2622	61.6977	42.7108	61.5093	17.1092	12.8253	22.3114	7.67198	25.6185	13.6242	33.5067	55.9442
OPB40620	hypothetical protein	0.451574	0.0331024	0.353953	0.0584997	0.0303387	0	0	0.0455124	0	0	0	0	0.0398923	0.0759599	0	0	0	0	0	0	0.0528794	0.0306896	0.0705777	0	0.0272442	0	0	0	0.0437462	0.223521	0	0	0	0	0	0	0	0	0	0	0.0475592	0	0	0	0	0	0	0
OPB40621	hypothetical protein	0	0.0820186	0	0	0	0	0	0	0	0	0	0	0	0	0	0	0	0	0.10741	0	0	0	0	0	0	0	0	0	0.0538	0.0607689	0	0	0	0	0	0	0	0	0	0.108857	0.117707	0.126063	0	0	0	0	0	0
OPB40622	hypothetical protein	0.138963	0.143918	0	0	0	0	0	0	0	0	0	0	0	0.329737	0	0.1277	0	0	0	0	0	0	0	0	0	0	0	0	0.0935391	0	0.0965884	0	0	0	0	0	0	0	0	0	0	0	0	0	0.247711	0	0	0
OPB40623	hypothetical protein	5.63308	5.71153	4.67343	4.89039	4.0692	2.66563	2.70855	5.52445	2.63996	1.01761	0.78503	0.822971	2.63376	1.94161	1.89631	1.4869	1.32732	1.93179	3.68409	0.724253	2.92829	1.33974	2.29277	1.0243	1.10271	1.39438	0.677211	0.83886	4.86737	3.33107	4.2328	1.94124	1.65996	2.28828	2.47524	2.25997	1.97801	0.507504	0.573793	1.0453	1.16498	1.37021	0.82759	0.894405	1.10568	0.934595	0.223784	0.36601
OPB40624	conserved hypothetical protein	0.167176	0	0.0915589	0.379399	0.155843	0	0.878421	0.823431	0.609862	0.551209	0.544834	1.00358	0.826748	0.0987811	0.307232	0.38025	0.912624	0.644234	0.338198	1.26805	0.411648	0.396425	0.275792	0.343168	0.0710074	0.345354	0.718826	0.724984	0	0.127539	0.174452	0	0	0	0	0	0	0	0	0.1142	0	0.132294	0	0	0	0	0	0
OPB40625	conserved hypothetical protein	0.278511	0.35842	0.381525	0.189566	0.650651	0.291869	0.274431	0.196114	0	0.573674	0.681114	0.4774	0.344368	0.246606	0.17068	0.631905	0.526334	0.453895	0.282247	0.818232	0.342774	0.59489	0.229403	0.35751	0.0590561	0.115155	0.299116	0.635109	0.282562	0.692277	0.290697	0.260187	0.17203	0.411527	0	0.138206	0	0.0850007	0	0.095461	0	0.110454	0	0	0	0	0.0900664	0
OPB40626	conserved hypothetical protein	0	0	0	0.650451	0	0	0	0	0	0	0	0	0	0	0.852609	0	0.592534	0.427419	0	0.337725	0	0	0	0	0	0.56662	0.633563	0.573678	0	0	0.48756	0	0	2.02225	0	0	0	0	0	0	1.08748	0	0	0	3.72183	4.2176	0.405039	0.532023
OPB40627	conserved hypothetical protein	0	0	0	0	0	0	0	0	0	0	0	0	0	5.04069	4.58206	0	3.23349	1.21667	0	0.895688	0	0	0	0	0	0	0	0.722852	0	0	0	0	0	0	0	0	0	0	0	0	0	0	0	0	0	0	0	0
OPB40628	conserved hypothetical protein	0	0.692664	0	0	0.544856	0	0	0	0	0	0	0	0	0.787203	0	0	0	0	0	0	0	0	0	0	0	0	0.285475	0	1.66727	0.444658	1.32481	1.05713	0.753992	0	0	0	0	0	0	0	0.980228	1.85777	1.85832	0	0	0	0	0
OPB40629	GH18, chitinase CHI18-14	5.88554	4.58424	5.99023	1.03148	1.72671	1.08132	0.542445	0.145164	0	19.4183	30.7685	20.0302	1.02114	2.19948	1.39082	30.9226	36.0716	34.2396	12.9167	12.2181	1.01752	2.73908	1.36548	23.827	24.3505	22.6722	45.5216	44.6334	0.348377	0.0784973	0.0718101	0.191425	0	0.15229	12.7113	21.2251	17.0294	7.75232	15.03	14.3185	0.458738	0.325785	0.309633	12.0362	11.9771	14.6494	18.1059	16.7703
OPB39992	hypothetical protein	3.09305	3.759	9.99877	2.93298	2.85816	4.08146	1.23596	1.13257	0.592525	4.88568	6.34306	9.24749	2.49312	2.23299	4.77141	7.40881	7.79109	6.78701	3.60267	12.3462	0.221051	4.0694	2.37885	5.37251	4.59578	4.76554	13.5177	14.4958	11.2282	7.42188	8.69359	1.98023	1.98236	2.77209	7.50448	2.64766	4.59579	8.89025	13.9531	10.5221	1.59632	2.32174	2.01239	4.33106	5.03484	1.62266	16.3933	14.899
OPB40630	Iron/ascorbate family oxidoreductases	3.5428	2.65314	2.40541	2.8857	2.26255	1.53462	4.81252	5.14754	3.58282	0.201658	0.596363	0.839602	3.17101	1.7372	1.64467	0.67154	0.615487	0.290037	1.803	0.417815	4.81787	2.5434	1.48382	0.626006	0.312687	0.705203	0.315966	0.580219	2.38751	3.42478	2.71795	4.96097	2.85436	1.25997	1.36493	4.57695	0.995372	2.20905	0.721248	0.991838	5.25275	4.03467	2.01248	2.70331	1.74306	1.84309	2.50129	1.58331
OPB40631	2OG-Fe(II) oxygenase superfamily protein	0.118267	0.366801	0.129387	0	0.438363	0.247628	0.155304	0	0	0.390395	0.577414	0.203166	0.29237	0	0.28952	0	0	0	0.158761	0	0	0.111946	0	0	0.100858	0	0	0	0.558055	0.179339	0	3.27747	0.581938	1.56859	6.08041	6.99956	6.36251	0	0	0	0.350613	1.3028	0.177157	1.90293	0.843817	4.28263	0	0
OPB40632	hypothetical protein	0	0.317264	0	0.695388	0.56368	0.480136	0.200826	0.42907	0.675655	0.505582	0	0.789659	0.756226	0.363374	0.374153	0.140944	0	0	0	0.298604	0	0.144508	0.508384	0.783011	0	0.251909	0	0.197473	0.102879	0	0.106312	0.280401	0.562884	0.225028	0.681862	0	0.49692	0.549237	0.179982	0.616314	0	0.239387	0.45733	0	0	0	0.291818	0.246822
OPB40633	hypothetical protein	0	0	0	0	0	0	0	0	0	0	0	0	0	0	0	0	0	0	0	0	0	0	0	0	0	0	0	0	1.18884	0.260744	1.98698	0.627773	0	0	0	0	0	0	0	0	0	0	0	0	0	0	0	0
OPB40634	hypothetical protein	21.8616	25.3302	19.5243	61.8067	56.6735	51.9103	125.257	108.717	123.2	148.746	164.136	162.859	37.4659	33.9383	37.6537	120.695	113.737	113.968	48.1447	105.168	58.268	49.4202	59.0775	89.654	91.1917	89.7001	103.156	102.431	12.4422	8.28734	7.53969	23.9469	31.491	30.5023	118.706	109.302	115.243	103.912	94.168	91.7789	19.6827	21.7001	20.0267	45.3452	39.2294	51.4768	40.9355	44.114
OPB40635	serine carboxypeptidase S28, putative	26.4729	32.1902	23.6815	96.0987	89.5401	92.3301	55.5936	55.9721	57.082	87.9323	74.2005	86.348	92.2702	94.1705	89.0799	86.8928	74.9339	81.0776	36.9919	107.884	67.2716	83.5076	89.5083	67.3577	74.0776	71.8801	73.7269	67.9671	32.4743	26.837	28.2357	92.9561	70.472	74.4344	93.4364	92.8208	101.582	81.7728	71.7449	74.7835	62.8428	68.2303	62.6408	71.6595	53.3735	70.9466	45.3901	47.0472
OPB40636	NmrA family protein	0.239937	0.372133	0.262481	0.871899	0.555675	1.00473	0.630143	0	0.35174	0.198017	0.195228	0.824421	0.593147	0.710705	0.293671	0.3296	0.604424	0.783207	0	0.762057	0	1.0219	0.529745	0.860719	0.716303	0.593657	1.49949	1.24347	1.05118	3.0917	2.33552	13.5148	6.78757	6.01049	1.8769	1.18313	2.54203	0.434092	0.850154	1.78664	5.86897	6.03967	6.64841	1.68917	0.641935	1.81003	0.99832	1.55529
OPB40637	hypothetical protein	1.62119	0	0.252368	22.5649	22.3129	17.4161	3.03784	4.20522	4.1329	13.0454	14.6381	13.5963	4.57689	7.19153	4.2389	17.9662	18.6587	12.549	3.67486	45.2832	1.14495	8.27414	6.9833	22.2179	20.6057	20.1285	99.947	88.4986	1.70393	1.37704	0.803694	66.7201	53.6033	47.8287	34.3429	19.8217	27.2245	27.2093	31.5845	28.9838	50.8209	28.2666	41.3361	35.1308	44.8714	32.7647	76.8201	77.4663
OPB40638	conserved hypothetical protein	0.501505	0	0.546111	1.82734	1.81738	3.40328	0.657688	1.74945	0.373815	1.24705	0.812177	0.433338	5.57412	5.99768	5.19865	0.470385	0.420828	0.298779	0.661454	1.09678	1.65367	3.29671	1.96413	0.255721	0.217073	0.821558	0.218006	0.320131	0	1.11447	1.39183	0.899111	3.35448	1.83442	12.7431	6.32575	7.25303	3.81277	4.08272	3.94563	1.87379	5.79306	1.49004	5.07627	3.11813	9.80789	0.62533	1.19801
OPB40639	alpha/beta hydrolase	0.316122	0.163966	0.518042	0.574826	0	0.165337	0	0	0	0	0	0	0	0	0	0.583018	0	0.187825	0.211053	0.231334	0	0.149257	0	0.161766	0.1354	0.260196	0.204882	0.0679689	0.318763	1.309	0.768806	0.289367	0.387535	0.464857	1.40834	0.930827	1.02624	1.13355	1.67257	1.27193	0.704614	0.247124	0.708527	0.955575	3.37907	2.38274	1.30515	0.637094
OPB39993	cell cycle control protein cwf16	35.3675	30.0836	53.727	18.0511	17.7114	10.8722	23.0095	25.013	33.8066	35.3744	34.5382	32.0302	15.1436	12.1605	7.96638	17.4419	15.8882	17.51	21.9641	26.4144	38.2672	20.8038	17.8738	16.8301	18.4644	17.2392	23.0516	22.4869	36.9218	43.3501	36.649	8.24106	17.4994	12.0915	26.9586	18.2769	26.698	51.0234	51.2676	48.9258	14.519	17.2276	12.0549	23.4416	25.4266	27.5951	27.21	26.6458
OPB40640	glutathione-S-transferase	0	0	0	0.306348	1.70219	0.528463	2.65292	2.36018	1.98766	0.8354	1.36807	3.19009	0.208131	1.60207	0.823539	0.778087	1.55542	0.700761	0.224598	0.821386	0.554226	0.953744	1.49501	1.03391	1.30013	2.21702	1.0924	1.01285	0.113149	0	0.585104	2.76873	1.23782	1.98039	4.4983	4.95327	4.91573	24.1004	12.4613	16.2238	0.751357	1.57742	0.754554	6.4526	5.39965	5.07718	2.45554	2.84752
OPB40641	MFS permease	0.222344	0	0	2.15254	4.49827	2.17455	8.95784	7.409	7.88543	10.9932	9.1819	10.5466	1.64947	1.9256	1.81656	5.78924	11.0803	52.9333	25.5215	7.18409	3.89233	1.12543	0.732895	1.44584	1.76101	1.28674	1.43318	1.1905	0.0501129	0	0	1.79833	0.640655	0.21897	51.226	37.3455	38.6088	15.4551	13.3784	13.7023	3.28683	1.76227	2.67189	28.5587	14.8266	32.0136	6.3216	7.31134
OPB40642	GH31 ?-xylosidase/?-glucosidase	0.04876	0	0.0534755	0.0442317	0.182923	0.102242	0.256298	0.0687424	0.212516	0.160586	0.159117	0.417511	0	0	0.119595	0.0440874	0.163835	6.00681	3.5018	0.143375	2.2392	0	0	0	0	0	0.167349	0.0636894	0.0330274	0	0	0	0.0603457	0.0721299	0.219333	0	0.160199	0.119654	0.0580814	0.0672039	0.143935	0	0	0	0.174323	0	0.0633461	0.0797795
OPB40643	terpene synthase	0.127294	0	0	0.346981	0.235546	0.13324	0	0	0	0	0	0	0	0.1509	0.155771	0.11673	0	0.0755648	0	0	0.418401	0.120426	0	0.130432	0.108667	0.104944	3.51298	2.91128	0	0.0963598	0	0.469378	0	0.937499	0	0.250844	0	0.306532	0	0.172027	0.188794	0.200025	0.571716	0.256137	0	0	0.813616	0.824322
OPB40644	glycosyltransferases, Glycosyltransferases not yet assigned to a family	0	0	0	0.0915003	0.280951	0	0	0	0	0	0	0	0	0	0	0	0.169232	0.0597668	0	0.0492729	0	0	0	0	0.171519	0.0831847	1.1277	1.04666	0	0	0.0700773	2.05597	0.248273	1.18904	0.451158	0	0.164577	0.122088	0	0.13707	0.149194	0	0.151098	0.404962	0.179824	0.608347	1.16554	0.409263
OPB40645	cytochrome P450, putative	0	0	0	0	0.151357	0.0850191	0	0	0	0	0	0.278336	0	0	0	0.0737973	0.068153	0	0.328432	0.198573	0	0.0769814	0.0892241	0.416475	0.206746	0.201188	1.39546	2.07684	0	0	0	0.302423	0.100145	0.958622	0	0	0	0	0.192572	0.110933	0	0.513934	0.121839	0.162913	0.57964	0.245076	1.25662	0.925331
OPB40646	GDP-fucose transporter (putative)	0.255564	1.0577	0	7.08238	6.50179	10.2987	1.67783	1.6148	1.87511	2.10969	3.94979	3.95291	3.94842	2.72669	5.4728	11.4844	8.47624	13.9574	2.2271	9.86198	1.05002	3.02208	2.68234	9.95062	6.65447	8.32216	5.73064	5.23803	0.258239	0.386882	0.88833	3.29786	4.86886	3.01141	3.13936	3.27327	3.95388	3.53821	2.41249	2.58998	2.84284	0.803101	1.53037	2.82837	1.82288	1.92759	0.898317	2.17199
OPB40647	hypothetical protein	0	0	0	1.74698	2.64414	3.45512	0.481403	0.515562	1.07069	1.81311	1.19409	1.72932	0.56637	1.30009	0.44893	3.17234	2.00066	2.87971	0.617192	2.77902	0.300881	1.0424	0.806823	1.12814	1.71391	1.58928	2.16797	2.14371	0.123755	0	0	0.170322	0.225945	0.676112	0.410588	0	0.149807	0.667583	0.43433	0.374785	0.271184	0	0	0	0	0	0.412947	0.149047
OPB40648	hypothetical protein	0.972345	1.00342	0.106456	11.6546	8.59076	10.4895	3.57593	4.92272	2.55837	6.73564	3.32569	5.00634	4.68798	4.60078	6.19244	15.3422	12.7385	21.5686	1.57076	10.5575	0.958046	5.80568	5.56863	9.97461	6.94902	8.91213	9.62463	9.51501	2.10048	0.665997	0.541036	3.97132	4.3139	4.30372	5.87938	2.50033	4.13091	3.41959	2.64852	5.42803	1.15155	1.53547	1.89598	2.93046	0.694206	1.17422	2.939	2.76593
OPB40649	conserved hypothetical protein	0	0	0	0	0	0	0	0	0	0	0	0	0	0	0	0	0	0	0	0.0726637	0	0	0	0	0	0	0	0	0	0	0	0	0	0	0	0	0	0	0	0	0	0	0	0	0	0	0	0
OPB39994	hypothetical protein	84.1219	82.8746	75.8238	6.90239	11.3911	10.1252	15.05	4.38548	20.3736	22.3848	25.4132	32.0153	21.8957	15.0254	18.5728	6.30509	8.00017	6.63292	17.1182	8.86497	19.586	11.3944	12.5288	8.38374	8.15428	7.23383	11.3154	11.4723	28.9438	77.1333	45.2168	43.7033	43.8402	36.1431	54.1028	38.3312	34.1098	41.7335	46.966	45.6314	124.93	114.934	119.535	50.9838	44.8396	65.5517	31.9294	30.5236
OPB40650	conserved hypothetical protein	0	0	0.0976597	0	0	0.0934143	0	0	0	0	0	0	0.110247	0	0	0	0	0	0.120178	0.130887	0	0	0	0	0	0	0.115073	0	0.120466	0.203892	0.062032	0	0	0	0	0	0	0	0.21142	0	0	0	0	0	0	0	0.057444	0
OPB40651	MFS sugar transporter (hexose transporter)	0.228958	0.157237	0.334475	0.207814	0.427413	0.559782	0.200524	0.107444	0.111264	0.503158	0.248796	0	0.943618	0.991597	1.77696	0.277387	0.1923	0.180951	0.824249	0.560388	0.125261	0.941491	0.335497	0.0783538	0.323901	0.189267	0.295205	0.231872	0.309575	0.1749	0.212401	0.996624	1.22495	1.69092	3.93834	3.78403	4.49974	2.41851	1.72159	0.940137	1.35403	0.84655	1.3755	4.13598	2.58987	5.99351	0.492931	1.18186
OPB40652	conserved hypothetical protein	0.628368	0.44706	0.265056	1.18386	1.40543	1.72302	1.14332	1.56736	1.05329	2.30822	1.34076	1.40717	2.27141	1.76636	3.14176	0.655512	0.974466	1.63176	2.16153	1.96615	1.74405	1.10268	1.21828	1.09291	0.817997	1.36054	1.2027	0.589295	1.24416	0.927742	0.975718	5.62723	3.52957	4.29026	9.13223	11.5443	11.117	1.12695	0.575793	0.999399	3.35298	3.69356	3.85439	7.75079	4.32023	10.8105	1.06761	0.988629
OPB40653	putative exported protein	0.103898	0.10728	0	0.0943568	0	0	0.272911	0	0	0.171401	0	0	0	0	0.127223	0.284624	0	0.184903	1.11794	0.304808	0.511941	0	0	0	0.176924	0.0857618	0.089467	0.134859	0.420638	0.789773	0.361284	0	0	0.153233	0.930167	0	0	0.377391	0.122947	0	0	0.16389	0	0	0	0	0.400357	0.168734
OPB40654	GH27	1.95706	1.34461	0.982594	2.0726	0.760432	1.28151	0.214241	0.344307	0	0.806544	0.797331	0.139851	1.00818	0.385408	1.29886	0.44498	1.16426	0.773471	1.5401	0.399081	0.803124	0.618848	0.896641	0.83701	0.692555	0.741282	0.6661	0.672052	1.32259	0.995727	1.19134	0.151937	1.10694	1.0837	0.73148	0.646466	0.400419	0.39705	0.193505	0.111465	0.482396	1.16193	0.734588	0.327426	0.291234	0.246272	0.263055	0.199244
OPB40655	hypothetical protein	2.72078	1.99098	2.01857	0.398402	0.817582	0.551652	0.691727	0.61744	0.896971	0	0	0	0	0.103751	0.322556	0.0799123	0.0737102	0.156122	0.236605	0	0.288184	0.332913	0.193137	0	0	0	0.0377486	0	0.118576	0.0669077	0.30527	0.653185	0.97427	0.647781	1.37702	0.173814	0.287121	0	0	0	0	0.277626	0.526891	0.17626	0	0	0.0565534	0.0714231
OPB40656	MFS inner membrane transporter yfaV	1.13606	0.585383	0.26668	0.0736606	0	0.0850191	0.106599	0.342638	0	0	0	0	0	0	0	0	0	0	0.109477	0	0.133201	0	0	0	0	0.0670628	0	0	0.0548413	0	0	0	0	0	0.181987	0	0	0	0.0962861	0	0	0	0	0	0	0	0	0
OPB40657	flavin-containing monooxygenase FMO	2.50763	2.84325	3.113	0.0758797	0	0.175143	0.329408	1.64686	0.609862	0	0.136209	0	0	0.197562	0	0.07605	0.0702018	0.0991128	1.12733	0	0.960512	0.15857	0.183861	0.343168	0.28403	0.207212	0.0718826	0.253744	0.338886	0.127539	0.174452	0.311342	0.103135	0.24683	0	0	0.136787	0	0	0	0	0	0.250967	0	0	0	0.0539068	0.272242
OPB40658	aldehyde reductase II	0	0	0	0.349657	0	0	0	0.360215	0.376488	1.05892	1.0434	0.881823	0	0.152071	0	0.941193	1.40019	0.685334	0	2.19297	0.210815	0.606724	0	1.84002	2.19031	1.90343	4.81249	5.42392	0.0864078	0	0.089174	0.236441	0.788286	0.188932	8.02148	6.82406	7.51998	20.0731	9.98923	15.0778	0.190257	0	0.192026	5.42052	8.46312	3.86997	17.05	20.3486
OPB40659	hypothetical protein	5.55843	7.17865	3.34642	12.9044	11.9266	12.4219	1.00604	0.536506	1.98498	3.17118	1.55542	1.65176	7.57762	4.10864	5.38501	0.711333	1.44797	2.16588	2.29308	0	0.631047	10.8378	8.31336	0.19591	0.659263	0.944897	1.49396	0.656877	0.385648	0.430356	0.399334	1.39291	0.468575	1.40668	12.7708	10.8656	10.5393	2.27291	1.79571	3.05946	0.856221	0.596072	0.857376	6.19028	2.04666	4.61957	2.17655	1.99968
OPB39995	conserved hypothetical protein	58.6888	67.7378	95.0225	3.63994	2.94871	3.08443	2.01182	1.9867	2.41802	5.44614	7.28818	4.45378	4.95274	3.35061	5.77	8.09133	6.63023	7.13372	6.80298	6.44998	2.90445	5.80074	5.59293	8.45581	8.03978	6.31837	8.37969	9.26532	35.5904	67.8238	47.1158	6.31466	8.98849	11.6363	3.95162	4.65013	6.14819	8.8172	7.93578	6.54509	35.9846	31.5299	36.3664	10.903	8.19825	9.24633	13.811	12.1305
OPB40660	Zn2Cys6 transcriptional regulator	0.835878	0.94775	0.82403	1.51759	0.701293	1.13843	0.439211	0.705798	0.731834	0.413407	0.95346	1.29032	0.723404	0.592687	2.15062	1.8252	0.912624	1.43714	0.901862	1.96343	0.411648	1.10999	0.643514	0.943711	0.639066	0.828849	2.37213	2.53744	0.790735	0.701462	0.755957	1.24537	0.928215	0.740491	0.937096	0.496873	0.957511	1.5255	1.18984	1.142	0.618185	0.396883	1.75677	1.34266	0.895542	0.757297	2.85706	2.45017
OPB40661	hypothetical protein	0	0	0	0	0	0	0	0	0	0	0	0	0	0	0	0	0	0	0	0	0	0	0	2.46061	0	0	1.19008	0.914311	0	0	0	0	0	0	0	0	0	0	0	0	0	0	0	0	0	0	0	0
OPB40662	hypothetical protein	0.988194	0.93361	0.631445	0.224261	0.153567	0.172553	0.324532	0.579488	0.36044	0	0	0	0.203627	0.0973092	0.403588	0	0	0	0.444325	0	0.405537	0.156232	0	0	0	0	0	0	0.0556491	0.0628385	0.11458	0	0.406472	0.24319	0	0.163196	0	0	0	0	0.121796	0	0	0	0	0.2487	0	0
OPB40663	hypothetical protein	0.0352558	0.0361909	0	0	0	0	0	0	0	0	0	0	0	0	0	0	0	0	0	0	0	0	0	0	0	0	0	0	0	0	0	0	0	0	0	0	0	0	0	0	0	0	0	0	0	0	0	0
OPB40664	conserved hypothetical protein	0.660412	0	0.540988	0	0	0	0	0	0	0	0	0	0	0	0	0	0	0	0	0	0	0	0	0	0	0	0	0	0.221869	0.248294	0	0	0	0	0.367543	0	0.267786	0	0	0	0	0	0	0	0	0	0	0
OPB40665	hypothetical protein	1.41022	1.59717	1.15906	0.255966	0.329402	0.221675	1.11164	1.39015	0.616322	0.232387	0	0.120869	0.348734	0.1665	0	0.128004	0.177669	0.167151	0.857378	0.172621	3.12417	0.133868	0.154889	0.0724066	0.119622	0.0583052	0.302927	0.39811	0.619945	0.700948	0.785015	0.790301	0.435496	0.416727	0.158281	0.559776	0.115553	0.172121	0.251315	0.193301	0.208421	0.223678	0.741576	0	0.125957	0.213003	0.136788	0.230057
OPB40666	glutathione S-transferase	2.20233	0	2.05102	0.573948	0.281998	0.328032	0	0.437587	0.47293	0	0	0	0	0.377993	0.383015	1.79171	0.791756	0.563368	0.411496	0.305003	1.03915	0.88301	0	0.960214	1.64614	4.10948	3.15884	2.39291	3.3478	1.61348	3.27103	2.78061	1.52215	2.29372	0	0	0	0	0.363181	0.406302	0.944171	0.479645	0.931066	0.63893	2.23121	0	0.193687	0.745286
OPB40667	Zn2Cys6 transcription factor	1.39492	1.31196	0.832152	0.230439	0.46934	0.132735	0.333018	0	0	0	0.41262	0	1.25389	0.300641	0.620723	0.697658	0.532394	0.376382	0	0.185836	0.416805	0	0.560353	0.259877	0.432993	0.731836	0.273399	0.547239	1.36689	0.864015	0.705271	0.233823	0.935272	1.12075	0	0.499811	0.206539	0.305401	0.748258	0.514182	1.12842	0	0.569559	0.510315	1.13067	0.382595	0.405301	0.923897
OPB40668	cysteine synthase A	0.728188	0	0.318355	0	0	0.152381	0	0	0.214199	0	0	0	0.179984	0	0.534381	0	0.122275	0.0864999	0.194788	0.21326	0	0	0	0.298244	0.249166	0.239902	0.503	0.188144	0.587921	0.109887	0.202434	0.534762	0.178729	0.642913	0.324765	0	0.710146	0.523766	0	0.587775	0.216244	0.228162	0.217782	0.586621	0	0	0.370954	0.117599
OPB40669	hypothetical protein	268.65	264.04	363.519	3.13365	0.274409	3.77198	923.22	115.538	819.751	1.81602	1.79629	2.26699	2.27076	1.30128	1.44047	7.20531	1.78932	2.13347	6914.94	1.18683	713.604	2.30085	0.8071	1.88571	0.311674	0.485886	0.726029	0.893051	801.236	179.386	212.278	48.1343	3.901	78.3545	1.81349	1.02022	0.842452	1.25438	3.57712	1.20745	6.29831	5.24081	4.30375	2.06399	0.131217	2.88473	0.569704	0.658869
OPB39996	elongation factor 1, gamma chain.	184.921	181.596	155.914	217.326	214.057	229.121	152.568	151.922	169.019	83.6265	98.7581	94.7755	181.66	184.947	183.718	258.571	247.501	285.679	136.528	128.156	106.181	324.151	320.137	211.76	220.673	217.286	201.281	198.008	183.927	215.344	198.905	242.601	201.747	281.677	147.701	179.318	167.749	75.5664	104.206	89.5817	312.138	263.423	308.971	223.149	248.328	146.214	210.16	198.689
OPB40670	hypothetical protein	111.925	115.532	164.488	5.16109	4.82972	5.45067	256.902	63.13	221.541	6.70358	6.96224	7.13953	5.09483	3.98959	3.1879	8.02718	7.29234	8.48231	1638.72	7.66754	363.841	4.33555	3.81637	7.51066	5.89365	7.18668	7.42785	6.94005	387.755	119.352	138.13	31.3997	6.06991	41.7905	4.9639	3.31869	3.70614	5.29538	4.44	5.06957	7.45641	5.38694	6.41978	6.19372	6.13713	4.74348	5.12905	5.69744
OPB40671	hypothetical protein	1074.43	1155.3	981.414	23.2848	8.76003	14.7019	667.401	577.606	861.809	33.691	31.9055	26.7074	12.9188	14.5868	6.82866	7.34413	3.93455	3.85848	3625.7	0.615071	2932.05	5.2702	4.60581	2.21211	0.774083	1.48208	0.156009	0.154654	2820.9	977.581	2281.63	316.22	96.391	456.734	28.4555	46.23	38.824	6.21616	8.45607	6.49255	81.0108	71.8938	90.9192	23.6396	18.9356	29.8788	3.64773	2.89791
OPB40672	O-methyltransferase, putative	37.7518	33.5145	15.2043	5.78568	1.07353	5.69831	0.456217	1.95241	2.5451	0.191115	0.376958	0.397823	1.57456	1.78315	1.13403	1.69556	0.0972417	0.274881	243.676	0.113188	200.152	0.438518	0	0.11871	0	0.0955284	0	0	760.447	384.3	837.978	92.4771	24.0798	139.104	0.517829	0.457057	0.377675	0.279625	0.684202	0.470835	17.6777	18.2311	20.8192	1.3973	0.413151	0.34947	0	0.187766
OPB40673	aspartate aminotransferase	7.39983	6.02665	2.28158	2.65027	0.677681	1.74629	0.547525	0.73259	0.76241	0.515815	0.339408	0.178928	1.15954	1.11013	0.255239	0.380706	0.262569	0.370965	49.2006	0.407675	31.4974	0.0987355	0.229737	0.106886	0.354967	0.172057	0.0897484	0.0901839	258.862	80.6454	186.352	33.2263	8.4721	53.1834	1.63283	0.617928	0.85085	0	0.493307	0.424976	6.946	6.08255	10.0005	0.837907	0.185985	0.62921	0.468512	0.338507
OPB40674	Zinc-binding dehydrogenase family oxidoreductase, putative	67.4757	67.6574	20.9073	27.8852	14.0386	21.8547	13.6329	10.3985	12.4507	55.2137	41.3488	56.7039	48.8711	32.5584	34.4767	22.5145	23.6478	16.4466	284.044	18.84	220.236	27.6095	44.8196	30.7986	26.1588	24.7862	17.6953	17.1885	1634.83	373.628	1298.9	177.825	44.861	287.369	27.4202	20.2816	15.1359	8.81115	8.48773	5.99478	66.5926	63.3408	80.4362	53.5091	44.1352	81.9942	17.7781	21.055
OPB40675	Equisetin synthetase, putative	15.3467	18.3806	8.65845	6.89395	6.59597	8.08701	8.76017	3.79177	7.63755	27.5762	26.8927	33.0227	29.4533	19.1874	24.7092	11.7527	11.6499	9.45697	76.9556	7.16602	40.3765	18.3266	27.6125	16.8623	16.7273	16.7735	7.4272	7.8059	136.453	148.072	247.365	21.1307	8.91365	22.665	9.93252	10.5361	5.10907	4.44127	4.24995	3.01099	25.0478	22.963	24.9759	44.2508	35.5842	58.2086	11.1111	10.8314
OPB40676	conserved hypothetical protein	67.7285	70.6103	73.7899	7.22625	7.59418	7.25015	140.469	87.5321	140.43	34.5207	29.8411	26.4547	10.781	10.797	7.22038	4.82361	5.60074	6.4726	610.813	3.25813	348.266	8.85816	8.50355	4.20577	5.69479	7.08499	1.60416	1.77108	209.453	83.9778	133.137	23.8805	12.7702	34.5745	28.6482	26.538	25.6933	8.8013	6.65949	8.66542	10.6544	15.921	11.9056	11.6154	7.09072	23.9938	2.37716	3.63367
OPB40677	subtilisin-like protease	1.30943	1.38408	1.26757	0.314358	0.0361846	0.20193	0.303683	1.14081	0.726429	0.0633972	0.125725	0.0659232	0.0952584	0.181472	0.23622	0.312827	0.388232	0.615679	4.02392	0.434285	1.70499	0.109888	0	0.0791936	0.260417	0.1276	0.313717	0.369333	4.67279	1.24405	1.71596	0.434896	0.429355	0.627033	0.0866978	0.153493	0.190013	0	0.0459315	0.212873	0.170422	0.307055	0.173942	0	0.275462	0	0.15042	0.157752
OPB40678	acyl-CoA dehydrogenase	0	0.100638	0.106766	0.0885515	0.181378	0	0.25617	0.13714	0	0	0	0	0	0	0	0	0	0	2.49421	0.0476946	0.320285	0.277264	0.107405	0	0	0	0.0419693	0	0.197492	0.0742123	0.135654	0.18103	0.240356	1.151	0	0.192889	0.159341	0	0	0	0.144367	0.307977	0.438805	0	0.174057	0	0.125422	0.158509
OPB40679	conserved hypothetical protein	0	0	0	5.95335	7.05854	10.5708	112.518	18.9029	230.052	0	0	0	7.88801	0	12.2583	0	1.075	0	0	0	17.3432	24.1164	46.0686	0	0	0	0	0	0	0	0	194.581	95.8223	224.218	0	0	0	0	0	0	129.856	112.199	159.437	0	0	0	0	0
OPB39997	ribosomal protein S9.	117.479	121.786	114.426	82.4846	96.774	68.6837	99.7899	98.3964	110.762	117.902	94.0167	107.772	106.008	110.773	107.66	55.6109	60.163	59.0763	116.467	54.3259	171.939	89.9823	96.8219	51.8295	63.646	62.9648	52.745	52.3734	137.319	130.136	129.353	138.037	126.793	140.118	238.092	219.622	251.623	203.824	196.775	208.536	110.001	131.465	112.292	141.024	113.506	183.471	98.5362	102.199
OPB40680	proeinase	4.04263	3.76976	1.86947	25.9073	21.51	27.9384	39.2558	22.9585	36.1305	4.57886	6.28355	6.27808	21.401	17.1441	21.2169	5.26793	5.62395	4.82806	12.643	6.80623	16.3747	33.8333	36.0492	2.20601	3.37283	2.66486	5.80461	5.82086	4.14602	2.51505	4.74745	156.495	75.8904	133.328	4.68225	5.52125	5.80163	3.70718	2.47869	2.68904	96.9525	87.8726	101.025	7.72884	7.11035	5.72539	4.09086	3.30076
OPB40681	conserved hypothetical protein	0.378956	0.400719	0.410817	1.38447	2.01642	3.55131	3.97073	3.1522	10.9145	2.52359	0.610824	1.3174	3.27323	1.8296	2.30263	1.45621	1.58892	0.906476	0	3.29767	8.14928	5.65094	6.44673	0.769171	2.99622	1.54167	2.65805	4.29277	2.00741	1.09841	3.41113	35.0067	12.764	28.634	1.65617	6.51544	4.20469	17.6499	7.81575	9.64098	31.9713	24.0193	22.3403	0.77204	2.01166	3.41087	8.29393	6.52822
OPB40682	ABC transporter	0	0	0	0.404909	0.735593	0.468381	4.69544	1.41802	4.04409	0	0	0	0.586819	0.32853	0.479462	0	0	0.0165199	0.0758516	0	0.366	1.48746	1.43448	0.028707	0	0	0	0.0121807	0	0.0430131	0.0388671	10.637	2.73373	9.67201	0	0	0	0	0	0	8.76296	7.66818	11.4785	0	0	0.0843909	0	0
OPB40683	ABC transporter/spermidine/putrescine import ATP-binding protein	1.15786	0.956084	0.805844	5.45429	3.58844	5.30209	11.8035	3.70658	10.8034	0.325305	0.184453	0.289907	4.54062	3.9227	5.33656	1.22118	1.39976	1.33727	3.03152	1.06658	2.77756	8.46599	9.35779	0.609987	0.619905	0.608511	0.980053	1.20782	3.14157	3.50339	4.69965	38.7866	24.7895	40.4843	0.509054	0.39445	0.743948	0.313413	0.505833	0.352132	38.7568	28.689	40.2461	1.131	1.01027	1.28086	0.773748	0.787696
OPB40684	conserved hypothetical protein	1.51813	1.5332	0.705704	0.497768	0.558216	0.565465	1.88682	0.549079	1.8042	0.170397	0.313307	0.221396	2.22401	1.8694	2.34754	0.306814	0.317794	0.585385	1.35602	0.0941216	2.3343	0.854253	1.26627	0.218695	0.301063	0.171971	0.0753641	0.0634823	0.32386	0.308699	0.162409	3.43992	1.47406	3.58794	1.24005	1.55535	0.752632	0.0642529	0.0930641	0.0433248	5.20922	5.29223	6.84763	4.04182	2.18877	5.97211	0.0781157	0.0682233
OPB40685	conserved hypothetical protein	0	0	0	4.19596	1.10881	0	0	0	0	0	0	0	0.804027	0	0	0	0	0	0	0	0	3.59402	0	0	0	0	0	0.266041	0	0	0	0	0	0	0	0	0	0	0	0	2.99999	0	0.946544	0	0	0	0	0
OPB40686	hypothetical protein	0.070512	0.158955	0.0309703	0.67753	0.665332	0.606634	15.1085	1.59337	26.0494	0.27835	0.184317	0.337584	2.58164	0.613608	1.80038	0.0887088	0.189572	0.125159	0.153596	0.124581	1.29408	4.71482	5.62106	0.14513	0.0475499	0.0935687	0.0664019	0.0863035	0.0478763	0.0653649	0.0196434	60.6759	11.3965	50.9358	0.190893	0	0.139532	0.0348999	0.0168685	0	57.4297	60.1953	70.9787	0	0	0.213274	0.00922681	0.0695484
OPB40687	conserved hypothetical protein	2.5807	2.27315	3.03196	25.2893	23.0433	26.3498	11.2004	14.1645	15.8735	3.28518	2.89901	2.05354	7.35739	6.85923	7.03095	3.31947	3.16588	5.9044	6.85479	5.12432	4.90274	11.7813	16.5699	1.62283	3.41668	3.26097	4.3	3.82394	2.52847	1.92916	2.2056	18.0052	27.6463	21.8457	6.16883	8.53002	9.94513	2.58534	2.78751	2.10895	14.4905	13.8752	17.1606	4.00844	1.76609	5.38179	1.87598	2.54672
OPB40688	conserved hypothetical protein	0.130616	0.113161	0.115879	0.168462	0.156677	0.189783	3.05123	0.262639	3.72356	0.0330423	0.114942	0.0343452	0.62764	0.407371	0.610668	0.121693	0.118185	0.0861757	0.588917	0.0295973	0.543183	0.914447	1.51821	0.134466	0.126912	0.13756	0.0128948	0.0307759	0.0546104	0.093293	0.0489899	6.0418	1.72881	6.02645	0.136113	0.0904834	0.0414628	0.0685303	0.0300781	0.0420083	16.5866	13.9279	18.2051	0.381833	0.386669	0.531928	0.0790345	0.0372088
OPB40689	predicted protein	0.229484	0.236399	0.25143	2.01348	2.07051	2.48471	0.301476	0.646138	0.223043	0.630393	0	0.524644	1.13494	0.542118	1.12486	2.50228	2.50563	3.30994	0.82612	2.17179	0.251097	0.65329	1.42916	2.74865	1.81804	1.89699	2.23558	1.4276	0.0517135	0.058432	0.212888	1.99774	2.36103	1.92076	0.858112	0.758525	0.250554	0.559374	0.63571	0.314084	1.92263	1.33331	0.91909	0.767685	1.22959	0	0.691661	0.810478
OPB39998	hypothetical protein	8.17423	8.14422	9.28573	28.2443	21.7965	29.0685	14.8064	8.93624	14.2188	35.1302	32.1394	34.3327	24.0399	29.3394	24.3825	11.1669	10.7053	11.8524	25.7401	9.48896	22.59	14.3525	15.0468	12.7134	11.0704	13.8559	19.6441	18.8292	3.95493	3.93488	3.40764	3.58712	2.60419	2.64366	7.64383	9.62114	11.1387	39.0315	26.8932	34.1593	1.21506	1.78764	4.88393	11.8635	12.2305	9.36396	17.7373	21.203
OPB40690	GH10 endo-?-1,4-xylanase XYN3	0	0	0	0	0	0	0.835718	0.714966	0.373567	0	0	0.218763	0	0	0	0.233461	3.42032	182.64	0	0.0621806	0.418401	0.240851	0.843779	0.130432	0	0.104944	0	0	0	0	0	0	0.156467	0	0	0	0	0	0	0	0	0	0	0	0	0	0	0
OPB40691	PotE	0.3961	0	0.0867878	0.215724	0.221717	0.166006	0	0.223022	0	0	0	0	0.391784	0.374361	0.194142	0.936254	0.731884	1.22098	0.320715	1.24078	0	0	0.174175	0.243968	0.538112	0.19643	1.66862	0.893674	0.160637	0	0.0551157	0	0.0977829	0.116994	0	0.157056	0	0	0.188042	0.325052	0.351434	0.125472	0	0.159029	0.282953	0.239265	0.715902	0.580877
OPB40692	Arginase family protein	0	0	0	0.993177	0.913345	0.915988	0.574422	0.614733	0.64034	1.26297	1.42413	0.938854	0.811018	0.388382	0.669384	1.69914	2.02015	1.1678	0.88179	1.44326	0	0.724916	0.602905	1.79393	1.02475	1.35352	2.30774	2.8842	0	0	0	2.02437	0.807708	0.161224	0.489245	0.863865	0.713754	0.132223	0.646564	1.33592	0.161998	0.344665	0.65556	0.659501	0	1.32016	0.491037	0.443637
OPB40693	conserved hypothetical protein	0	0	0	0.255908	0	0	0	0	0	0	0	0	0	0.222211	0.230141	0.0856348	0.236695	0.111431	0	0.0919097	0	0	0	0	0	0	0	0.0813878	0.126872	0.214621	0.0653469	0	0.231626	0.277266	0	0	0	0.114021	0	0	0.278099	0.445311	0	0.18873	0	0	0.0604591	0.0763891
OPB40694	ABC drug exporter AtrF	0	0.0254321	0	0.0224831	0.0467081	0	0.0325931	0.0350022	0.10775	0	0.0404958	0	0	0	0	0.0446509	0	0.0587049	0	0	0	0	0	0	0.0627819	0.0205543	0.0106217	0	0	0	0.0345342	0.0468199	0.0615067	0	0	0	0	0.0306032	0	0	0	0	0.0747284	0.0496463	0	0.0749845	0.0323758	0.0203522
OPB40695	hypothetical protein	3.50268	4.31407	5.00571	0	0	0	0.100033	0.321599	0	0.251003	0.124115	0	0.188293	0	0.186623	0	0	0.0902684	0.308395	0	3.37431	0	0	0.0781755	0.129262	0	0.0654506	0.0991489	2.41949	2.03591	1.2715	0	0.0940129	0.224944	0	0	0	0	0	0	0.112577	0	0	0	0.271997	0.689982	0	0
OPB40696	Zn2Cys6 transcription factor	4.96342	4.29655	2.65422	1.37304	1.47297	1.2689	2.14734	1.19397	1.76136	0.7977	1.08591	0.103712	2.32025	2.64235	2.74567	4.223	3.91485	4.12411	3.52124	3.11317	4.46871	2.01226	1.926	2.98467	3.1798	2.70421	5.95118	5.0532	5.85812	3.75592	4.38098	2.15335	2.24504	1.78965	2.03993	2.16513	2.0854	1.25896	2.01598	2.16262	1.60927	2.21182	2.184	2.67075	2.37953	1.28024	3.76535	3.9057
OPB40697	dienelactone hydrolase	0.192778	0.200579	0.420704	0.175396	0.705487	0.201507	0.252961	0.269788	0	0.318963	0	0.664558	0	0	0	0.178897	0.647258	0.114656	0.768664	0.56348	0.317356	0.181662	0	0.197034	0.165789	0.633535	0.667867	0.660591	1.03426	0.144253	0.669392	1.40061	2.12057	1.41473	0.428112	1.88396	0.935199	1.59982	0	1.79451	0.574153	0	0.574848	0.7783	0.686141	0	0.729547	0.154688
OPB40698	MFS sugar transporter	0	0	0	0.134235	0.207158	0.309962	0.291456	0	0.215556	1.34063	0.241095	1.64819	0	0	0	0	0.248443	8.28395	11.5843	0	5.70416	0.0701843	0	0	0	0	0	0	0	0	0	0	0	0	0	0	0	0	0	0	0	0	0	0	0	0	0	0
OPB40699	glycoside hydrolase family GH30	0	0	0	0.168701	0.432319	0.0973097	0.976202	0.784062	1.90011	1.07242	0.907994	0	0	0	0	0	0.312079	15.2607	17.519	0.136334	7.77959	0	0	0	0	0	0	0.0804906	0	0	0	0.172643	0	0	0	0	0	0	0	0	0	0.293617	0	0	0	0	0	0
OPB39999	Calcineurin subunit B OS=Neurospora crassa (strain ATCC 24698 / 74-OR23-1A / CBS 708.71 / DSM 1257 / FGSC 987) GN=cnb-1 PE=2 SV=2	53.582	55.45	45.5015	306.954	263.694	223.97	83.4337	131.453	98.7764	96.0534	67.6545	104.84	105.419	93.59	99.734	101.069	98.3513	122.329	104.547	104.177	74.9908	75.1004	73.4843	95.8424	99.6908	97.2752	116.101	109.624	47.6503	62.7661	70.0555	138.582	136.623	138.871	66.3456	65.8881	87.3461	105.236	89.7742	100.193	77.3165	64.506	83.9616	37.3972	45.0913	35.9773	47.8773	48.1448
OPB40700	glycoside hydrolase family 67 protein	0.0447676	0.0459922	0	0.0406068	0.168062	0.0938785	1.29427	0.315634	0.975088	0.294836	0.365277	0.613212	0	0	0	0.161795	0.18803	7.44967	16.0234	0.109715	14.3895	0.0425624	0	0.0920336	0	0	0.153607	0.253506	0	0	0	0.336526	0.055424	0	0	0	0	0	0	0	0	0.0713107	0	0	0	0	0	0
OPB40701	putative L-asparaginase	1.0636	0.313031	0.0832389	0.13791	0.921899	0.557236	0	0	0	0	0	0	0.187864	0.717858	0.186198	0.138053	0.127616	0.0450311	0	0.148758	0	0.36047	0.500935	0	0.0644826	0	0	0.032975	0.975877	3.01798	2.64293	2.69302	0.375201	2.13212	0	0	0.124428	0	0	0	1.34783	0.842742	0.798734	0	0.678447	0	0	0
OPB40702	hypothetical protein	1.60453	2.13207	2.13182	0.416428	0.425074	0.95995	1.95658	0.805168	0.503696	0.75655	0.559632	0.393701	0.425002	0.13574	0.140297	0.943716	0.769919	0.612084	2.00104	1.28831	1.50633	0.651043	0.758702	0.352474	0.586194	0.0945495	1.13573	0.49527	0.231829	0.173906	0.079692	0	0.28206	0.168931	0.256272	0.226207	0.186915	0.13841	0	0.310746	0	0	0	0.460938	0	0	0.0734437	0.0929301
OPB40703	hypothetical protein	8.47415	6.87386	7.43595	0.747384	2.22043	0.855776	1.07523	1.14299	1.22614	0.907004	0	0	0.337542	0.654904	0	0.772419	1.6055	1.30373	5.75156	0.398183	9.47005	0.256365	0.613222	0	0.94902	0	0.238014	0.348113	6.01629	5.44588	2.84394	2.92574	1.65901	3.59525	0	0.52899	0	0.318069	0	0	1.22737	0.419499	1.62209	0.554011	0	0	0.169663	0.217022
OPB40704	conserved hypothetical protein	1.95445	1.23257	0.760199	0.572086	0.235931	1.18944	0.579855	0.621732	0.458799	1.03868	1.64504	0.324113	0.935499	1.26477	0.927455	0.0571507	0.370691	0.635051	1.19372	0.247033	1.55162	1.07775	1.66064	0.194281	0	0.156461	0.0541457	0.0822161	0.255972	0.386207	0.219374	0.117978	0.0779298	0.0931912	0.566478	0.125248	0.413624	0	0.149942	0.259745	0.558817	0.700865	0.568617	0.758772	0.2253	0.380972	0.0408323	0.154433
OPB40705	conserved hypothetical protein	20.983	21.4651	12.6951	54.2928	74.2194	48.4951	57.0648	59.178	60.8048	46.6208	48.9486	28.8923	66.7573	65.1253	61.2791	3.19271	4.23031	6.27832	38.9921	4.37388	93.0884	44.6042	49.1139	1.18062	1.75599	1.49973	1.25043	1.7704	2.12511	1.22185	1.47604	13.7828	6.56313	7.84359	13.2194	16.2738	13.5769	1.79063	2.10594	3.10869	6.7137	10.1337	6.31569	10.092	6.08115	9.48015	0.45955	0.795543
OPB40706	hypothetical protein	0.0969531	0	0	0	0.045467	0	0.254808	0.0683437	0	0	0	0	0	0	0	0	0	0	0	0	0	0	0	0	0	0.0401318	0	0	0.032836	0.0372166	0.10123	0	0	0	0	0	0.0796365	0	0	0	0	0	0	0	0	0	0	0
OPB40707	conserved hypothetical protein	0	0	0	0	0	0	0.305903	0	0	0	0	0	0	0	0	0	0	0.138872	0.308314	0	0	0	0	0	0	0	0	0	0	0	0	0	0	0	0	0	0	0	0	0	0	0	0	0	0	0	0	0
OPB40708	hypothetical protein	0.0877671	0.0904992	0	0.398402	0.408791	0.183884	0.115288	0.493952	0.384416	0.144712	0	0	0.542538	0	0.107519	0.239737	0.221131	0.104081	0	0.0429426	0	0	0.0965683	0.090067	0	0.145016	0.113246	0.0380435	0.237151	0.401446	0.244216	0.489888	0.216505	0.259112	0.393435	0.173814	0.143561	0	0.312176	0	0.259705	0.138813	0.131723	0.17626	0.313399	0	0.16966	0.0714231
OPB40709	conserved hypothetical protein	0.738447	0	0.790999	4.75484	0.619438	0	0	1.00664	2.34586	0	0	0	0	1.82776	0	3.036	0	0.446551	0	1.05629	0	0.674727	0	0	1.35176	0	1.32498	0.298487	0.47795	0	0	0	0	2.10758	0	0	1.12961	0.77785	0	0	0	0	0	0	0	0	0	0
OPB40000	Enhancer of polycomb-like protein 1 OS=Gibberella zeae (strain PH-1 / ATCC MYA-4620 / FGSC 9075 / NRRL 31084) GN=EPL1 PE=3 SV=2	62.9434	64.3006	59.0601	49.4136	50.8809	46.0424	61.0152	68.4437	69.0686	89.1489	79.6903	84.6192	68.0987	55.8975	61.8714	42.6536	39.8844	35.28	66.6102	59.2536	102.604	45.9388	45.2688	41.6857	44.7055	42.665	54.5886	51.8067	54.1577	69.1212	59.6898	42.5406	50.3187	45.4737	35.6389	42.5676	43.1363	52.7004	52.2034	55.1765	43.2179	50.8089	39.3365	41.2137	40.6733	39.5437	52.5537	53.7333
OPB40710	amidase family protein	0	0	0.0847797	1.12379	0.722139	1.21621	0.60994	0.435736	0.451312	0.127545	0.25225	0	0.0956748	0.548442	0.379294	0.0703254	0	0.596295	0.208901	0.151511	0.127008	0.146852	0.340204	0.0794413	0.19707	0.0639636	0.299335	0.100745	0.156931	0.118201	0.215354	0.577285	0.573177	0.228582	0	0	0	0.0942904	0.0918595	0	0.114414	0.367793	0.348637	0.155325	0.138202	0	0.0499684	0.25224
OPB40711	salicylate hydroxylase, putative	0	0	0	0	0	0	0	0	0	0	0	0	0	0	0	0.0844256	0	0	0	0.135957	0	0	0	0	0.0787795	0	0.119575	0.120404	0	0	0	0.172173	0	0	0	0	0	0.112472	0	0	0	0	0	0	0.16538	0	0.0596354	0.0753414
OPB40712	hypothetical protein	0.0664376	0.205143	0	0.120579	0	0	0	0	0.193473	0	0	0	0.0821493	0	0.244311	0	0.0558031	0	0	0.0325353	0	0	0	0	0	0.164847	0.0570705	0	0.134838	0.101683	0	0.124226	0.574678	0	0.447575	0	0	0	0.078971	0	0	0.316348	0	0.133286	0.356088	0.200716	0	0
OPB40713	hypothetical protein	0.138581	0	0	0.251409	0.216716	0.484331	0.182111	0	0	0.0760606	0.0753785	0.316393	0.114251	0.108892	0.566546	0.166992	0.388036	0.273569	0.0626161	0.520735	0	0.087829	0.20244	0.28488	0.0781556	0.11474	0.45573	0.643788	0.0625894	0	0.0643107	0.173565	0.285912	0.888461	0	0	0.227716	0.340282	0.330249	0.191125	0.749861	0.58852	0.278042	0.0925812	0.0825805	0.13962	0.540397	0.680462
OPB40714	enolase C-terminal domain-like protein	0	0	0	0	0.108089	0	0	0	0	0	0	0	0	0	0	0.106729	0	0.0692023	0	0.056988	0	0	0	0	0	0	0	0	0	0.0884416	0	0	0	0	0	0	0	0	0	0.158011	0	0	0.174698	0	0	0	0	0
OPB40715	hypothetical protein	0	0	0	0	0	0	0	0	0	0	0	0	0	0	0	0	0	0	0	0	0	0	0	0	0	0	0	0	0	0	0	0	0	0	0	0	0	0	0	0	0	0	0.239548	0	0	0	0	0
OPB40716	hypothetical protein	0	0	0	0	0	0	0	0	0	0	0	0	0.202016	0	0.399714	0	0.137247	0.0971505	0	0.0797392	0	0	0	0	0	0	0	0.210774	0	0	0.113588	0	0	0.480666	0	0	0	0	0	0	0.243012	0.255377	0	0	0	0	0.103727	0
OPB40717	conserved hypothetical protein	1.27369	1.06643	0.41391	2.18236	2.34552	2.96758	1.17783	0.798138	0.822247	3.72849	2.92505	3.55432	3.32522	2.3354	2.08278	2.60111	3.80416	3.8834	1.91808	4.41593	1.54733	1.88343	1.65405	3.15156	2.79379	3.04637	5.7875	5.42333	0.830868	0.941848	0.985112	3.54414	3.79539	2.51242	2.54673	3.38051	2.0927	2.31612	1.46127	2.34157	3.27213	2.47875	4.1169	3.2147	2.36124	2.42384	3.92355	3.66704
OPB40718	hypothetical protein	0	0	0	0	0	0.337521	0	0	0	0	1.04589	0	0	0	0	0.307842	0	0	0	0.156884	0	0	0	0	0	0	0	0	0	0	0	0	0	0	0	0	0	0	0	0	0	0	0	0	0	0	0	0.510716
OPB40719	hypothetical protein	0.102779	0.2113	0.112708	0.0932393	0.192699	0.269375	0.0675281	0	0	0.0846304	0.0838409	0.352063	0.254195	0.060592	0.0630179	0.0464868	0.0431671	0.0608772	0.20883	0.0503636	0.0842898	0.0488387	0.112665	0.05281	0.0434984	0.0425368	0.176404	0.22368	0.382823	0.394323	0.679615	0.482133	0.69944	0.380044	0.115554	0.306721	0.421974	0.441093	0.122389	0.283124	0.834472	0.327076	0.541126	0	0.459271	0	0.467081	0.168104
OPB39929	MGM1 protein, mitochondrial precursor	147.228	152.998	113.666	93.6816	84.6419	98.8048	102.097	95.5471	108.857	139.727	135.927	144.134	161.578	171.758	174.181	185.231	184.175	185.775	185.27	165.271	205.719	137.167	154.684	132.187	148.942	140.266	141.94	133.156	95.2914	97.6947	103.524	35.6204	50.0153	38.8974	34.7034	33.7425	27.5193	21.5116	26.8149	24.4421	62.5156	53.4239	58.0833	40.094	46.208	40.8109	40.653	40.2399
OPB40001	Peptidase M22, glycoprotease	6.01417	5.42212	5.74404	4.36998	3.95783	3.66395	2.87211	2.91998	2.24119	2.1651	3.38231	3.94319	5.00128	5.04897	3.61467	7.89601	7.43782	7.52582	2.20448	10.0494	1.43699	5.07441	3.85859	5.94241	8.57067	6.67737	12.2452	12.0096	10.7684	10.6291	9.73319	4.04874	3.50007	4.99793	3.91396	5.18319	5.71004	7.14007	8.66396	8.3124	5.18393	5.34231	5.40837	12.0909	9.95013	6.27075	13.9595	14.2851
OPB40720	X-Pro dipeptidyl-peptidase (S15 family) protein	0	0.197621	0	0.232353	0.419149	0.134186	0.0841076	0	0.18636	0.105466	0	0.219403	0.395774	0	0	0.348229	0.215075	0.189653	0.173127	0.250816	0.105032	0.243164	0.140526	0.197257	0.434091	0.211807	0.439845	0.333877	0.259885	0.392069	0.311835	0	0.0791197	0.0946171	0.143782	0.127155	0.104983	0.782546	0.0761132	0.439449	0.0945719	0.304934	0.0962188	0.25682	0.457504	0.386814	0.580314	0.156784
OPB40721	conserved hypothetical protein	0.589547	0.520899	0.184501	1.83493	2.19809	3.26465	0.88507	0.829642	0.368719	0.277698	0.411712	1.01122	2.8114	1.79161	2.37325	2.45231	2.68787	1.59785	0.908617	1.85461	0.276515	1.75742	0.277899	2.59319	3.29132	2.01816	3.33179	2.66605	0.739784	1.02792	0.937448	1.41145	1.24693	0.994766	1.3218	1.33493	1.65377	1.74174	1.49845	1.38056	2.11784	1.46611	1.13786	4.56595	3.30846	2.03473	2.82402	2.46853
OPB40722	hypothetical protein	1.16147	2.41136	0.543664	7.09137	4.72751	5.0325	1.08891	0.930101	1.46802	8.22864	4.58243	10.569	3.48548	5.52258	2.43391	3.37094	5.01457	4.93037	1.1066	2.18487	0.818878	3.28878	2.39251	7.46954	4.83692	5.32404	8.82258	9.3386	3.00996	1.62171	2.65142	4.54829	4.06538	5.12164	4.43214	3.57931	4.03641	9.69986	6.62676	8.66207	4.44017	2.33177	1.73462	3.01051	2.06869	1.50051	1.99923	2.00426
OPB40723	hypothetical protein	0.173702	0	0	0.315956	0.159436	0.181639	0	0	0	0.574437	0.282108	0.299141	0.214627	0.206594	0.849149	0	0.291633	0.103253	0	0.169374	0.285811	0	0.385641	0	0.149062	0.428563	0.375643	0.298252	0.349928	0.912906	1.32734	1.90122	0.425307	0	0	0	0	1.8617	0.407706	0.928287	0.516726	0	0.259292	0	0.618609	0.523522	0.109982	0
OPB40724	siderophore transporter	0.13725	0	0.0752087	0	0	0	0	0	0	0	0	0	0	0.0810125	0	0	0	0	0	0	0	0	0	0	0	0	0	0	0.0928372	0	0.095505	0	0	0	0	0	0.112486	0	0	0	0	0	0.206236	0	0	0	0.0443938	0
OPB40725	Enoyl-CoA hydratase/isomerase, putative	0	0	0	0	0	0	0	0	0	0	0	0	0	0	0	0	0	0	0	0	0	0	0	0	0	0	0	0	0	0	0	0	0	0	0	0	0	0	0	0	0	0	0	0	0	0	0.225633	0
OPB40726	MDR-type ABC transporters	0.295151	0.0275238	0.0294495	0.0729871	0.0252615	0.028144	0	0	0.077748	0	0	0.0459049	0.033186	0	0	0	0.0225416	0.0794075	0	0.0658076	0.0439821	0.0510755	0	0.137998	0.135898	0.0444771	0.0114949	0.0468473	0.0546066	0.1034	0	0.0506377	0	0.119219	0.302327	0.107098	0	0.0661961	0.160228	0.111563	0.0790987	0.128606	0.121275	0.107451	0.239981	0	0.105053	0.176129
OPB40727	siderophore biosynthesis lipase/esterase	4.57761	3.65466	2.43139	0	0.3628	0.136887	1.71726	2.75423	4.03192	0.215954	0.425502	0	0.323299	1.08556	0.480094	0	0	0	0	0	1.50474	0.123705	0.289084	0	0	0	0.0564098	0.0564152	0.0880867	0.0989435	0.0909188	0.481875	0.96428	1.34827	0.584068	1.28809	2.12925	0.472026	0.154273	0.882982	0	0.821592	0.19576	0.263213	0.466399	0.394562	0	0.317457
OPB40728	NRPS	2.71346	2.3002	1.19619	0.0193707	0.140942	0.112066	0.702102	0.36197	0.989874	0.105454	0.0697936	0.146178	0.317118	0.326801	0.131112	0.0192245	0.0359001	0.101154	0.116238	0.0524136	0.350174	0.528894	0.373589	0.0439637	0.054074	0.0531401	0.0457498	0.0933181	0.260994	0.32967	0.312451	0.444113	0.344577	0.316535	0.674395	0.640048	0.352047	0	0.0510685	0.0296531	0.31482	0.375834	0.257608	0.598772	0.535152	0.646137	0.0139579	0.0350884
OPB40729	hypothetical protein	1.26651	1.5259	1.15518	0.095853	0	0.110522	0.138612	0	0.154438	0	0	0	0	0	0	0	0	0	0.141922	0	0	0	0	0	0	0	0	0	0.142415	0	0.146796	0	0	0	0	0.625645	0.172299	0	0	0	0.312644	0.166438	0	0.212142	0.188331	0.318578	0.135518	0
OPB40002	hypothetical protein	35.6546	38.6913	39.1457	47.3127	43.8002	43.7864	28.46	25.6862	21.9111	52.8767	46.9775	53.5508	38.9135	40.6282	41.9049	61.638	55.3041	60.8897	42.4397	65.6551	40.1885	40.4494	44.0991	64.9558	66.8211	68.4337	64.4114	69.0855	40.1103	40.0083	45.7501	25.0893	29.8852	27.3265	50.2922	44.1029	42.7053	43.0514	49.1642	46.1285	47.8222	41.2986	47.8859	53.7822	57.5704	51.0023	54.8804	53.5358
OPB40730	cytochrome P450	0.266812	0.18343	0	0	0	0	0	0	0	0	0	0	0.109953	0.105143	0.108949	0.0809948	0	0	0	0	0	0	0	0.0912637	0.075597	0.146941	0.0765096	0	0.0600735	0	0	0	0	0	0	0.176105	0	0	0	0	0	0.140637	0	0	0	0	0.0572936	0
OPB40731	hypothetical protein	0.600918	0.155737	0.16417	2.59472	1.52291	0.628684	0.59164	0.210699	0.442166	0.496427	0	0.51689	2.4135	1.24865	0.73488	1.38336	2.14417	0.535435	0.200806	0.953085	0.741118	0.709639	0.499082	0.307594	0	0.123703	0.583892	0.387951	0.202089	0.33978	0	2.75522	0.552875	2.43107	0.669739	0.295191	0.488114	0.179898	0.176797	0	0.446251	1.41108	0.673752	0.605253	0	0	0.191147	0
OPB40732	conserved hypothetical protein	0	0	0	0	0	0	0	0	0	0	0	0	0	0	0	0	0	0	0	0	0	0	0	0	0	0.193881	0	0	0	0	0	0	0.288003	0	0	0	0	0.277564	0	0	0	0	0	0	0	0	0	0.188694
OPB40733	conserved hypothetical protein	0	0	0	0	0	0	0	0.271341	0	0	0	0	0	0	0	0	0	0	0	0	0	0	0	0	0	0	0	0	0	0	0	0	0	0.284574	0	0	0	0	0	0	0.288765	0	0	0	0	0	0	0
OPB40734	conserved hypothetical protein	0	0	0	0	0	0	0	0	0	0	0	0	0	0	0	0	0	0	0	0	0	0	0	0	0	0	0	0	0	0	0	0	0	0	0	0	0	0	0	0	0	0	0	0	0	0	0	0
OPB40735	conserved hypothetical protein	0	0	0	0	0	0	0	0	0	0	0	0	0	0	0	0	0	0	0	0	0	0	0	0	0	0	0	0	0	0	0	0	0	0	0	0	0	0	0	0	0	0	0	0	0	0	0	0
OPB40736	hypothetical protein	0	0	0.110969	2.76173	1.60156	2.01711	0	0	0	0	0.165079	0	0.877213	1.91918	1.36552	0	0	0	0	0.0991424	0	0.288153	0.781854	0	0	0	0.174554	0.219363	0.0684136	0	0	27.0743	17.2341	23.1768	0.680814	1.00207	0.993401	0	0	0	11.7083	9.27834	17.1773	0.814872	0.904566	0.306019	0.0651375	0.0823433
OPB40737	hypothetical protein	0	0	0	1.21062	1.12255	1.11851	0	0.0939527	0	0	0.108763	0	0.164955	1.96834	1.3082	0.423534	0.168079	0.11858	0	0.457311	0	0.570006	0.292936	0.342534	0.169672	0.275839	0.343798	0.231862	0	0	0	22.1992	3.62663	13.2093	0.29957	0.264901	0.10936	0.162977	0.237853	0.274557	7.19489	4.86986	7.51822	0.133821	0.595849	0.403035	0.82019	0.489928
OPB40738	related to GDP-mannose 4,6-dehydratase	0	0	0	0.416428	0.318805	0.599969	0	0	0.167899	0	0	0.196851	0.141667	0.542958	0.982079	0.209715	0.28872	0.0680094	0	0.112027	0	0.108507	0.252901	0.234982	0.195398	0.0945495	0.0493795	0.148581	0	0	0	9.74827	1.4103	7.09512	0.256272	0	0	0	0.270898	0	2.5477	4.15074	4.46466	0	0.61336	0.345877	0.220331	0
#N/A	conserved hypothetical protein	0	0	0	0	0	0	0	0	0	0	0	0	0	0	0	0	0	0	0	0	0	0	0	0	0	0	0	0	0	0	0	0	152.44	188.092	0	304.521	0	0	0	0	268.829	489.731	0	0	0	0	111.794	0
OPB40003	hypothetical protein	8.99279	9.10964	10.1566	2.73761	4.98791	8.19403	10.7973	16.6265	17.0304	1.87117	5.43652	2.60471	13.4086	7.68613	11.8406	2.15805	0.628443	1.79237	5.83518	2.35531	10.5359	9.78052	9.76959	2.66229	2.6321	2.13457	1.80638	0.786396	7.69354	7.60801	7.52448	11.1127	6.7635	7.62429	3.27633	1.43235	5.34772	2.98239	0.429542	2.38554	6.20789	15.8436	12.7047	7.63208	2.65243	3.37287	1.13994	3.22923
OPB40739	putative catalase protein	0.122615	0	0	0	0	0.128354	0	0	0	0	0	0.210677	0	0	0	0.112344	0	0	0	0	0	0	0	0.125659	0	0	0.211425	0.105877	0	0.0928944	0	0	0	0	0	0	0	0	0	0	0	0	0	0.493328	0	0.36997	0	0
OPB40740	conserved hypothetical protein	0	0	0	0	0	0.253915	0	0	0	0	0	0	0.149903	0	0	0	0	0.14396	0	0.059256	0	0	0	0.124295	0	0.200031	0	0	0	0	0.0843195	0	0	0	0	0	0	0	0	0	0	0	0	0	0	0	0.155222	0
OPB40741	conserved hypothetical protein	0	0	1.48675	0	0.585139	1.43477	1.8108	1.89304	2.18881	0	0	4.88502	0	0	0	3.53182	1.16077	1.25532	0.864697	0.33096	0	1.2693	0.812094	4.86943	2.52435	7.21932	1.23999	1.12538	0.449717	0.477421	0.477635	0	2.43844	0	7.38123	3.83183	6.38677	6.62846	7.67071	7.40356	0	1.99583	0	5.73559	3.64665	0	3.97705	0.521973
OPB40742	conserved hypothetical protein	0	0.116033	0	0.815993	0.31249	0.235151	0	0	0	0.185303	0.365582	0.385708	0	0	0	0.102696	0.28289	0.199893	0	0.274436	0.368952	0	0	0.57564	0.382802	0.185302	0.0483746	0.436854	0.0757272	0.255695	0.078085	0.207749	0	0.662159	0	0.443403	0.366372	0.407068	0.530997	0.76161	0	0	1.00964	0.225788	0	0	0.359971	0.364325
OPB40743	hypothetical protein	0	0	0	0	0	0	0	0	0	0	0	0	0	0	0	0	0	0	0	0	0	0	0	0	0	0	0	0	0	0	0	0	0	0	0	0	0	0	0	0	0	0	0	0	0	0	0	0
OPB40744	conserved hypothetical protein	0	0	0	0	0	0	0	0	0	0	0	0	0	0	0	0.121969	0	0	0	0	0	0	0	0.136119	0	0	0.0573166	0.114601	0	0	0.0923645	0	0.163245	0	0	0	0	0	0.156693	0	0	0	0	0	0	0	0	0
OPB40745	six-hairpin glycosidase	0	0	0	0.274501	0.187301	0.105524	0.132337	0.283348	0	0	0	0	0.249119	0	0	0	0	0.0597668	0.542311	0.197092	0	0.286423	0.222023	0	0	0.0831847	0	0.0872213	0.0680031	0	0	0.560719	0.496547	0.148629	0	0	0.329155	0.122088	0	0	0.745971	0.477062	0.604394	0	0.179824	0	0.0647521	0.163705
OPB40746	MFS monosaccharide transporter	0	0	0	0.273326	0.140567	0.6311	0	0	0.109743	0	0	0	0.186169	0.622424	0.276781	0	0	0.0446237	0	0.221129	0	0.214338	0.165459	0.231887	0.191687	0.124476	0.291187	0.130719	0.0509006	0	0	0.280961	0.464794	0.222416	0.337857	0.149331	0.246628	0	0.268181	0.309215	0.1113	0.238636	0.678477	0.453306	0.134467	0.227403	0.534995	0.675063
OPB40747	aldehyde dehydrogenase	0.0844343	0.174076	0	5.59541	3.62015	4.33438	0.332741	0.237638	0.492883	0.278403	0.137584	0.144826	2.50535	2.19532	2.2758	0.845149	1.56007	1.65196	1.70792	0.413176	0.415825	3.92411	2.04313	0.519947	1.00427	0.697671	0.617223	0.80548	0.114099	0	0.176216	8.96135	6.35448	6.23296	1.32512	1.67284	0.967117	0.513546	0.500735	0.576657	2.8726	3.07315	3.54893	1.01724	0.603058	0.764951	1.25219	1.44358
OPB40748	Zn2Cys6 transcription factor	0.692424	0.949532	0.695885	2.25118	1.67502	2.41939	1.36473	1.46361	0.923168	0.855412	0.37647	0.790841	1.42704	2.17809	1.55642	2.40377	2.66574	2.97399	0.468563	2.31794	0.662613	1.31561	1.70891	2.07489	0.879768	1.67111	3.22	2.78582	0.664019	0.796064	1.16461	3.35146	2.85427	2.98606	0.907727	1.26178	1.42043	0.847745	1.5105	0.872837	2.7268	1.37575	1.82206	0.809978	0.309351	0.697435	1.98284	1.83877
OPB40004	Serine/threonine-protein kinase BUR1 OS=Gibberella zeae (strain PH-1 / ATCC MYA-4620 / FGSC 9075 / NRRL 31084) GN=BUR1 PE=3 SV=2	13.6712	11.4509	17.3661	9.9539	10.5892	10.7833	8.58539	7.40297	5.91263	24.7603	21.4274	21.2503	11.4236	14.1059	10.7702	13.2383	14.069	16.6961	9.53379	26.5494	9.61601	15.8967	14.8575	20.7458	19.6351	21.6723	24.4689	25.0421	22.7016	21.4077	20.7488	5.32644	11.2228	8.87667	16.6865	21.0087	20.3013	49.3615	45.2214	46.794	11.1049	14.2863	9.70304	19.4481	24.2839	15.2017	46.1502	41.087
OPB40749	GH18	0.968264	0.666733	0.117745	4.29934	11.1862	4.16827	0.565168	0.604873	0.629871	35.5009	36.4326	35.6524	3.32478	1.27357	0.526896	188.551	203.998	161.549	4.4835	75.0016	0	2.9551	1.89783	139.665	142.315	128.742	225.127	204.726	0.0725753	0.0817259	0.0748162	0.398506	0.529868	0.158639	59.6972	65.6718	65.6724	29.0225	35.2493	43.5395	0.637471	0.508807	0.322529	50.3908	41.2723	46.4363	67.7299	57.8912
OPB40750	conserved hypothetical protein	0	0	0	0	0	0	0	0	0	0	0	0	0	0	0	0	0	0	0	0	0	0	0	0	0	0	0	0	0	0	0	10.2365	0	0	0	0	0	0	0	0	32.4138	0	0	0	0	0	0	0
OPB40751	hypothetical protein	0.713663	0.68447	0.887074	2.37369	2.00839	2.64377	0.312607	0.469556	0.276442	0.313371	0.388163	0.488838	2.17695	3.02844	3.26757	0.946203	1.6386	1.21164	0.257919	0.676209	0.312118	1.7186	1.09481	0.880197	1.16739	0.669621	1.28582	1.24307	0.837956	1.1325	1.12601	2.5019	1.76665	2.74502	1.07018	0.568212	0.390837	0.291965	0.963576	0.852719	1.89587	2.8028	2.50553	1.14433	0.595355	0.575192	0.772813	1.12893
OPB40752	3-hydroxyphenylacetate 6-hydroxylase	0.076847	0	0	0.348754	0.430328	0.322083	0.100955	0	0	0	0	0	0.380055	1.18003	0.847525	0	0.387256	0.0455511	0.103736	0.0752333	0	0.145841	0.253376	0.394469	0	0	0.0990852	0.300164	0.0519505	0	0.320801	0.716707	0.474368	0.113504	0.172408	0.152397	0.125849	0	0	0.105168	0.340858	0.487044	0	0	0	1.39266	0	0.0626287
OPB40753	hypothetical protein	0.331849	0.17224	0.724885	0	0.1525	0.173534	0.435565	0	0	0.274288	0.53911	0.571295	0	0	0	0.306449	0.139293	0.295822	0.22132	0.161842	0	0	0	0	0	0	0.358641	0.071287	0.5574	0.37424	0.230558	0.303219	0	0.243887	1.10804	0.325392	0.807281	0.989782	0.38981	0	0.246676	0.259085	0.495606	0.334501	0.295527	0	0.73656	0.267235
OPB40754	hypothetical protein	0	0	0	0	0	0	0	0	0	0	0	0	0	0.169872	0	0	0	0	0	0.419242	0	0	0	0.146576	0	0.117907	0.247142	0.123311	0	0	0	0	0.175699	0	0	0.281505	0	0.171693	0.674369	0.770722	0	0	0	0	0.765361	0.431697	0.364772	0.231238
OPB40755	Zn2Cys6	0	0.0782578	0	0.0689551	0	0.15921	0.0998057	0	0.553761	0.125215	0	0	0.0939322	0.358929	0.0930992	0.207079	0.0638079	0.0450311	0.205133	0.0743791	0.124689	0.072094	0.0834891	0	0	0	0.0653008	0.164875	0.205448	0.0580381	0	0	0.1876	0.673301	0	0.301356	0	0	0.0902008	0.207986	0	0	0	0.152484	0.271379	0.229471	0.147216	0.185768
OPB40756	hypothetical protein	0	0	0	0	0	0	0	0	0	0.230434	0	0	0	0	0	0	0	0.0414365	0.094473	0	0	0	0	0	0	0	0	0.0303691	0	0.0534726	0.0486525	0.26126	0	0.103311	0.156962	0.277561	0.57296	0	0	0.0958542	0	0.110912	0	0.28059	0.124903	0.211219	0	0
OPB40757	conserved hypothetical protein	0	0	0	0	0	0	0	0	0	0	0	0	0	0	0	0	0.0826203	0	0	0	0	0	0	0.100919	0	0	0.0423431	0	0	0	0	0	0	0	0	0	0	0	0	0	0	0	0	0	0	0	0	0
OPB40758	hypothetical protein	0	0.146443	0	70.6045	80.3866	58.4988	35.4085	29.2409	36.3651	3.86716	3.36206	2.80377	0.26378	0.167927	0.174312	0.38733	0.119456	0.252869	1.72924	0.104453	0	0.0675022	0	0.146045	0.241301	0.0588006	0.183314	0.277946	0	0	0	263.252	193.506	177.143	33.84	45.0194	48.477	1.64886	5.99809	6.62728	1.78676	0.902252	2.02994	0.285393	0.508117	0	0.137938	0.174
OPB40005	Asparaginase, Asparaginase (amidohydrolase); 3' domain cd00204, ANK, ankyrin repeats	1.22111	1.02204	0.585332	1.10834	0.783591	1.11956	0.401048	0.107444	0.333792	1.13211	1.61718	1.57032	1.88724	5.04813	2.80573	3.46733	3.20499	1.99046	0.206062	7.47185	0.375782	8.83553	6.87768	4.0744	3.69248	5.42565	3.41126	4.14057	1.49628	1.5158	1.27441	3.417	3.95752	2.81821	3.08218	2.57314	2.87483	12.7437	9.69525	7.83448	6.77014	6.16772	6.41898	7.96559	10.3595	6.45454	22.4777	20.6515
OPB40759	glycosyltransferase family 8	0	0	0	0	0	0	0	0	0	0	0	0	0	0	0	0	0	0	0	0	0	0	0	0	0	0	0	0	0	0	0	0	0	0	0	0	0	0	0	0	0	0	0	0	0	0	0	0
OPB40760	Zn2Cys6 transcription factor	1.62295	2.42516	1.51119	3.60937	1.81628	3.5708	1.17259	1.48477	1.53887	2.54159	2.64488	2.08752	3.31082	3.73934	4.07652	4.57543	4.15733	5.43599	3.50328	5.40118	0.532805	2.92529	2.31983	5.41417	4.61733	4.42614	7.77967	7.11053	2.68722	2.10577	1.63719	2.72181	1.60232	2.51638	2.36583	0.804191	2.52375	2.76609	5.10317	4.21546	2.40019	1.67028	2.43677	2.60661	3.91257	1.47045	4.97413	6.6756
OPB40761	amino acid or gaba permease	0.146923	0.0756561	0	0.600061	0.480215	0.92375	0.193021	0	0.107059	0.242136	0.239506	0.251887	0.0908303	0.173504	0.180059	0.467011	0.431904	0.348321	0.0992115	0.863151	0.120562	0.27889	0.08071	0.452569	0.124669	0.607358	0.694463	0.637893	0.0496737	0.112292	0.102229	1.37135	1.45154	0.325573	0.824311	0.145746	0.962802	0.627188	1.13421	0.804964	1.3031	0.582312	0.772467	0.294856	0.39365	0.221902	1.18688	1.37764
OPB40762	FAD dependent oxidoreductase	0.415855	0	0.0911036	1.05701	1.08554	0.522813	0.109255	0.234098	0.606788	1.23402	1.49085	2.28242	0.411313	0.393142	0.407604	0.832315	1.46689	1.23272	0.560884	0.854732	0.13653	0.552241	0.365872	0.512193	0.989099	0.824733	1.14435	0.901753	0.224804	0.190368	0.173583	0.774549	1.23149	0.245605	0.745966	0.988842	0.408334	0.202406	0.29599	0.340926	0.246035	0.263287	0.624305	0	0.297029	0.502351	0.42914	0.203174
OPB40763	aldehyde dehydrogenase	0	0	0	0	0	0	0	0	0.233875	0	0	0	0	0	0	0.145795	0.0673342	0	0.216352	0.0392388	0	0	0	0	0	0	0	0	0	0.0612008	0	0	0	0	0	0	0	0	0	0	0	0	0.120382	0	0	0	0.103481	0
OPB40764	hypothetical protein	0	0	0	0	0	0	0	0	0	0	0	0	0	0	0	0	0	0	0	0	0	0	0	0	0	0	0	0	0	0	0	0	0	0	0	0	0	0	0	0	0	0	0	0	0	0	0	0
OPB40765	Zn2Cys6 transcription factor	1.01321	1.21853	0.27745	0.843144	0.944387	1.59222	0.887309	1.06937	1.84831	5.56806	3.02684	3.91031	1.14828	1.09766	1.24134	1.4598	1.56007	1.35161	0.569307	2.1072	0.693042	1.04109	0.742956	1.6465	0.860799	0.627904	2.97719	3.25853	1.19804	1.48132	1.46846	0.628867	1.14589	1.12193	1.70373	1.17099	1.10528	1.33522	1.7025	1.26865	1.24896	0.801691	0.633737	0.678157	1.35688	1.27492	1.68774	1.92477
OPB40766	hypothetical protein	0.125853	0.26039	0	0.343043	0.349406	0.395206	0.330508	0	0.369271	0.207771	0	0.216273	0.466665	0	0.308027	0	0.211352	0	0.337547	0	0	0.357218	0	0	0	0	0.108528	0.16295	1.0175	0.476467	0.612464	0.928436	0.464146	0.556175	0	0	0	0	0.148539	0	0	0	0.565295	0	0.224434	0.379715	0	0
OPB40767	aryl-alcohol dehydrogenase Aad14	0	0	0	0	0	0	0	0	0	0	0	0	0	0	0	0	0	0	0	0	0	0	0	0	0	0	0	0	0.0764939	0	0	0	0	0	0	0	0	0	0	0	0	0	0	0	0	0	0	0
OPB40768	cytochrome P450	0	0	0	0	0.125581	0	0	0	0	0	0	0	0	0.0393137	0	0.0301036	0	0	0	0.0327433	0	0.158813	0.109588	0	0	0	0	0	0	0	0	0.314543	0	0.148284	0	0	0	0	0	0	0.0492288	0	0	0	0	0	0	0
OPB40006	Ubiquitin-specific protease	99.2531	99.9147	88.9934	31.2236	27.8332	30.5103	71.5159	65.104	81.1569	94.8856	98.7744	109.913	56.4119	47.121	51.6452	41.7502	38.1364	34.0932	60.3201	54.7051	117.046	54.7146	56.3806	39.0332	38.9372	35.774	48.1159	45.5663	104.78	105.077	105.939	24.8619	25.1109	19.6169	40.0701	35.3579	30.0407	33.1466	28.9383	26.0812	26.817	32.2456	26.5132	37.7262	38.4974	47.9925	33.7653	38.9499
OPB40769	Zinc-binding oxidoreductase	0	0	0	0	0	0	0	0	0	0	0	0.213838	0	0	0	0.228117	0	0	0	0	0	0	0	0	0	0.307831	0	0	0.0838508	0	0	0	0.153002	0	0	0	0	0	0	0	0	0	0	0	0.221932	0	0	0
OPB40770	hypothetical protein	0	0	0	0	0	0.196256	0	0	0	0	0	0	0	0	0	0	0	0	0	0.0458263	0	0	0	0.0961169	0	0	0.0403089	0.0405808	0	0	0.0651637	0	0.115491	0	0.419738	0	0	0.227416	0	0	0	0	0	0	0	0	0	0
OPB40771	fungal specific transcription factor	0.0568173	0.0584315	0.124589	0.206198	0.106425	0.119117	0	0.160137	0	0	0.0926775	0.0973357	0.0702584	0	0.139327	0.257233	0.143175	0.100977	0.0769058	0.111341	0	0.0539794	0.186951	0.0583756	0.0481219	0.0940322	0.0731641	0.0988606	0.576951	0.56621	0.711787	0.319428	0.35134	0.42006	0.127697	0.451846	0	0.139154	0.202841	0.234449	0.251705	0	0.256318	0	0	0.343378	0.257917	0.650028
OPB40772	hypothetical protein	134.738	134.891	79.2144	43.116	24.4599	45.5941	9.72939	14.9696	11.5582	0.244888	0.722883	0	70.5246	112.8	129.797	22.1035	23.8939	20.5143	63.0218	7.59599	79.2132	37.6741	42.1759	41.1264	43.6312	39.5496	9.40853	8.42303	239.905	322.178	345.709	69.6251	115.667	79.3824	4.62648	3.49594	2.40855	2.30858	2.26825	1.59424	183.363	131.612	168.873	6.26981	10.566	7.15192	4.81121	2.63226
OPB40773	conserved hypothetical protein	0	0	0.200017	0.16669	0.167923	0.191581	0.240475	0	0	0	0	0	0.226405	0.436187	0.223892	0.169755	0.153821	0.108956	0	0.178609	0.301589	0	0	0	0	0	0.158612	0.47145	0.122971	0.549399	0.127278	0.333557	1.56907	0.538188	0.407282	0	0	0.435462	0.429622	0	0.818159	1.1413	0.820124	0.369734	0	0.552168	0.579005	0.441676
OPB40774	PTH11-type GPCRs	0.473067	0.366801	0.129387	0	0	0.123814	0.931823	1.32913	0.693351	0	0	0	0	0	0	0	0	0	0	0	0.194318	0.111946	0.130535	0	0.201717	0.0975482	0.101935	0	0.876944	1.34505	2.9603	10.2694	10.1839	10.1087	0.264366	0.699956	0.964017	0	0.419133	0.160186	6.48635	7.07236	7.26344	0.713601	0.843817	1.42754	0.530117	0.383395
OPB40775	hypothetical protein	2.81278	2.31881	1.5847	3.20977	2.0239	1.93662	10.5573	12.669	6.44722	1.32475	0.916811	0.689109	0.794891	0.569706	1.96942	0.365379	0.674964	0.142924	0.325301	0.943994	2.37447	1.6011	1.06028	0.659957	0.341226	0.464934	0.829162	0.976205	13.1987	7.72962	18.2272	53.472	33.6243	50.9128	7.39004	9.08031	10.3933	1.66354	1.62124	1.5384	31.1379	25.5796	29.3229	6.61481	3.30089	6.06794	4.97884	3.53511
OPB40776	hypothetical protein	4.58265	4.11175	2.78858	2.00304	3.32193	2.9339	10.1445	8.71773	9.28909	0.139912	0.138282	0.291132	1.15412	1.30388	1.0397	0.386143	0.0712731	0.150945	0.343302	0.124581	2.08973	1.77076	0.74677	0.174195	0.0721017	0.490844	0.547396	0.367973	10.6649	15.2758	21.6076	68.7304	38.7382	59.1371	1.71233	3.69877	2.2217	0.412885	0.603908	0.695435	32.2624	22.9628	36.1785	5.79379	2.576	3.5879	2.89992	2.27989
OPB40777	RTA1 domain protein	0	0	0	0	0.141552	0	0	0	0	0	0	0	0	0	0	0	0	0	0	0	0	0.145168	0	0	0	0	0	0.0661223	0	0	0.1068	0	0	0.226056	0	0.301862	0	0	0	0	0	0	0.229709	0	0	0	0	0
OPB40778	conserved hypothetical protein	0	0	0	0.710648	0	0.798323	0	4.20414	0	0	0	1.36503	0	0.957602	0	2.39534	0	0.93485	0	0	0	0	0	0	0	1.23332	0	0.933308	0.997568	0	0	0	2.70106	1.10012	0	1.41167	0	0	1.69562	0	3.57324	1.09989	0	3.20741	0	0	0	0
OPB40007	pyruvate dehydrogenase kinase, putative	253.188	246.398	296.662	49.9564	55.6192	55.5107	179.652	162.677	185.1	105.17	129.285	139.172	117.136	92.973	109.998	32.2233	28.0841	27.6966	139.741	38.2189	416.262	90.0947	90.7244	39.5806	40.8292	40.4146	34.4739	34.5856	118.438	139.246	124.74	26.6602	28.9134	25.7247	32.1198	29.0801	24.3082	36.553	38.1755	33.4383	28.7961	44.0689	32.9258	38.0211	27.1662	35.2617	29.0106	31.6732
OPB40779	thioesterase family protein	0	0	0.273056	0	0.227172	0.26179	0.328844	0	1.49526	0	0	0	0.309673	0.299884	0	0	0	0	0	0	0.413417	0	0	0	0.217073	0	0	0	0.167494	0.185745	0.347958	0	0.304952	1.46753	0	0	0	0	0	0	0	0.772407	0	0	0	0	0	0
OPB40780	hypothetical protein	0.186316	0.581243	0	0.169495	0.170648	0	0	0	0.275459	0	0	0	0	0	0	0	0	0	0	0	0	0	0	0	0	0	0	0	0.125005	0.279152	0.129404	0.338911	0.227849	0	0	0	0	0	0	0	0	0.289963	0	0	0	0	0	0
OPB40781	hypothetical protein	0	0	0	0	0	0	0	0	0	0	0	0	0	0	0	0	0	0	0	0	0	0	0	0	0	0	0	0	0	0	0	0	0	0	0	0	0	0	0	0	0	0	0	0	0	0	0	0
OPB40782	hypothetical protein	0.173255	0	0	0	0	0	0	0	0	0	0	0	0	0	0	0	0	0	0	0	0	0	0	0	0	0	0	0.0375543	0	0	0.0602621	0	0	0	0	0	0	0	0	0	0	0	0	0	0	0	0	0
OPB40783	conserved hypothetical protein	2.31134	0.695341	0.717124	7.23062	6.19902	4.47406	0.865359	2.29443	1.49204	0	1.59953	1.14535	4.89076	2.38289	3.21441	7.54354	2.49264	6.90111	3.4479	7.51755	0.545512	1.85173	3.35308	6.04288	4.90368	2.1547	4.61717	4.31765	2.19361	0.723782	0.457612	10.4698	9.57223	9.62095	10.1438	8.24887	7.36532	0.758473	0.76094	0.424846	2.47968	3.51501	1.95242	1.34214	1.17027	1.98343	1.21593	1.30098
OPB40784	hypothetical protein	0.580421	0.550423	0.244863	4.73826	3.98087	3.74509	0.997442	1.07029	1.10212	3.74908	2.33152	2.90494	2.87115	3.42016	2.7928	9.92357	8.88875	10.6818	1.33173	7.09052	0.146438	1.6555	2.59216	3.16667	4.19175	3.25333	7.73632	7.68217	0.211754	0.205805	0.09324	0.839086	0.718591	0.528492	0.803634	0.26671	0.366888	0.109672	0.266046	0.1232	0.527052	0.497849	0	0.178952	0.159641	0.134952	0.290266	0.475098
OPB40785	aspartate aminotransferase	0	0.121831	0.128931	1.17763	0.982903	0.863641	0	0.165558	0	0.38901	0.191794	0.202445	0.437007	0.279217	0.8655	0.215769	0.791669	0.489569	0	0.403124	0.38726	0.669317	0.130068	0.241595	0.502486	0.194411	0.711004	0.559992	0	0.0893595	0.0819405	1.30648	0.289951	1.38941	0.263441	0.930025	0	0	0	0.159636	0.524048	0.18547	0.529607	0	0	0	0.0754698	0.286546
OPB40786	oligopeptide transporter	0	0	0	0.297883	0	0	0	0	0.0955845	0.216342	0	0.225034	0	0	0.160954	0.119082	0.110288	0.0778063	0.177518	0.128608	0	0	0	0.134861	0.11132	0	0.0563935	0.0285298	0	0	0	0	0.0811328	0.0970297	0.589759	0.521529	0.538249	0.320901	0.312182	0	0.194004	0.312652	0	0	0.234594	0.198349	0.127492	0.107174
OPB40787	cyclase	0	0	0	0	0.258727	0	0	0	0	0	0	0.240962	0.34637	0	0	0	0	0	0	0	0.230372	0	0	0	0	0.115449	0.0604758	0	0.0943175	0	0	0	0.344106	0	0	0	0	0	0.165109	0	0	0.219732	0.419239	0	0.499568	0	0	0
OPB40788	dipeptidyl peptidase IV	0	0.0608263	0.129659	0.107308	0.221441	0	0	0	0	0	0	0	0	0	0	0.107133	0.0496707	0	0	0.173805	0	0.0561728	0	0	0.100194	0	0.101546	0.0514324	0.320204	0.0453119	0.164619	0	0.0731187	0.26228	0	0	0	0.144748	0.140703	0	0.0873355	0	0	0.118592	0	0	0.0766589	0.0483088
OPB40008	CDC3, Sporulation-specific	91.4937	89.1324	78.3453	167.823	132.021	178.561	140.302	123.734	126	137.949	144.415	133.259	106.364	102.017	103.301	136.616	131.256	169.59	134.589	62.492	100.81	111.801	116.115	111.474	116.046	115.213	54.2085	57.1914	50.3088	48.6966	48.9344	120.555	96.1985	121.446	52.4672	49.391	53.8688	27.2768	31.8083	35.9002	102.124	83.1973	104.293	52.3031	46.4118	52.3421	42.9882	46.5349
OPB40789	class IV aminotransferase, putative	1.25672	0.897804	0.317522	1.7556	0.899136	1.11375	1.26972	0.543814	0.56519	0.318879	0	0.829531	1.55361	1.71522	1.65756	0.52896	0.893026	0.630682	0.520591	0.61466	1.11122	0.36649	0.958159	0.39668	0.164483	0.239479	0.540827	0.334884	0.91367	1.25083	0.672381	1.79492	0.714851	0.99841	2.38154	2.67725	3.63331	0.234498	0.34348	0.65821	0.71552	0.916024	1.30504	0.582678	0.862742	1.45929	0.310883	0.157149
OPB40790	transcription factor	0.737504	0.760083	0.448822	0.446314	0.45847	1.11609	0.753523	0.807313	0.35865	0	0.267079	0.562163	2.02627	1.64608	0.90362	0.894398	1.16998	0.43722	0.110541	0.441139	0.807079	0.699608	0.630759	0.336444	0.208797	0.203157	0.387542	0.390977	0.664526	1.18815	0.741118	0.610678	0.606734	1.573	1.10257	0.974415	1.60947	0.199481	0.0972232	0.224002	0.363584	0.518916	0.738179	0.493562	0.146331	0.989919	0.264326	0.333687
OPB40791	hypothetical protein	0	0	0	0	0.120933	0	0	0	0	0.215954	0	0	0.16165	0	0	0	0.219634	0	0	0	0	0	0	0.133994	0.223388	0	0	0.169246	0.0880867	0	0.181838	0	0.160713	0	0	0	0	0	0	0	0	0	0	0	0	0	0.0835354	0.105819
OPB40792	conserved hypothetical protein	6.31931	7.4155	4.94904	20.0179	23.2084	17.2813	10.5158	3.94439	10.7215	4.8136	0	3.02192	9.20394	12.6562	13.8904	1.71814	3.85056	2.41903	1.45399	2.20461	0	9.00071	7.98045	2.31557	2.06473	1.38861	1.0203	0.708092	38.6792	25.7989	28.9517	78.8054	34.6812	66.1062	14.821	8.58068	7.13984	3.75283	3.21974	2.09774	34.1655	31.1339	34.3092	1.18177	12.1292	8.58248	0.336661	1.31662
OPB40793	hypothetical protein	0	0	0	0	0	0	0	0	0	0	0	0	0	0	0	0	0	0	0	0	0	0	0	0	0	0	0	0	0	0	0	0	0	0	0	0	0	0	0	0	0	0	0.382592	0	0	0	0	0
OPB40794	GCN5 N-acetyltransferase	3.8482	6.49674	3.89484	9.84506	6.04994	8.5007	6.54901	6.59911	6.49572	2.11883	1.85394	1.96086	8.10254	6.76554	5.57875	2.75223	2.75229	2.70861	6.67467	1.53069	6.32676	5.11905	3.94261	1.45953	2.07193	1.52629	1.5995	2.88562	9.97504	11.2979	11.0946	14.6638	13.2968	12.3759	2.5433	2.24259	2.78083	1.19689	1.51096	0.383772	8.25173	7.59562	10.019	2.009	1.52421	3.00901	1.45303	1.26648
OPB40795	hypothetical protein	0	0	0	0.880403	0	0	0.950877	1.01211	0.719698	0.400503	0.391507	1.2524	0	0	0.589595	0	0	0	0	0	0	0	0	0	0	0	0	0	0	0	0	0.434149	0	0	0.534396	0	0.388728	1.98282	0.562713	1.58792	0	0	0	0	0	0.727266	0	0
OPB40796	PTH11 GPCR	0.638911	0.396636	0.41925	2.5543	1.18214	2.80873	0.838916	2.69133	1.87511	0.210969	0.831534	0.439213	2.05318	1.96928	2.81458	0.703128	0.214588	0.758554	0.856577	0.24967	1.47003	1.69237	1.69411	0.523717	0.545448	0.316031	0.275512	0.496234	0.946877	0.0967206	0.355332	9.65803	8.16712	7.71674	1.42698	1.51074	0.832396	0.461505	0.753905	0.172666	4.35902	2.61008	4.7824	0.51425	0.91144	0.771036	0.244995	0
OPB40797	conserved hypothetical protein	0	0	0	57.0086	0	34.5559	0	0	0	0	0	0	13.5304	22.8754	13.1661	0	0	0	0	5.05585	0	14.4166	8.14778	0	12.7543	4.29074	5.50662	1.94528	0	0	0	12.8787	23.1059	21.9284	10.6761	0	30.6711	4.09073	0	0	28.0986	0	7.53411	0	9.63688	0	0	0
OPB40798	conserved hypothetical protein	0	0	0	10.3813	10.177	11.7198	0	0	0	0	0	0	3.09628	6.17479	4.55132	0.63274	1.57891	0	0	2.40619	0	0.577355	1.4628	0	1.13602	0	1.95948	2.05377	0	0	0	13.5176	10.3681	2.70395	0	1.16607	5.82583	0	0.700193	0	4.80604	8.21773	1.82478	0	0	1.87532	0.364662	0.476865
OPB40009	Periodic tryptophan protein 2 homolog OS=Neurospora crassa (strain ATCC 24698 / 74-OR23-1A / CBS 708.71 / DSM 1257 / FGSC 987) GN=B18D24.40 PE=3 SV=1	4.10233	5.68782	3.28521	1.972	2.54275	1.76368	2.47995	2.60361	3.15566	5.673	6.09284	2.59846	2.68886	4.30172	2.96891	6.63034	5.75503	5.90277	3.67267	5.00759	2.08533	5.73466	4.53708	6.4948	6.48588	6.76102	8.56664	7.63352	5.81059	5.14051	6.05442	7.48475	6.96028	9.47087	14.2187	14.792	14.2989	16.8433	18.2927	17.9585	8.35173	9.67728	8.76857	17.1794	16.5769	11.2846	30.3202	27.0445
OPB40799	GH71 ?-1 3-glucanase	2.61225	2.43738	1.26534	491.301	357.686	511.188	66.7301	87.562	84.2371	173.733	183.195	185.907	681.108	896.955	835.41	150.056	200.639	246.334	46.6811	11.1589	44.6508	521.222	563.786	90.0529	94.3026	85.6428	14.8672	12.9428	0.246687	0.279218	0.380503	657.539	628.937	298.79	1047	951.395	983.387	58.0456	60.1922	50.8369	769.889	712.651	720.597	1145.92	463.633	1252.95	65.4221	57.3583
OPB40800	hypothetical protein	0	0	0	0	0	0	0	0	0	0	0	0	0	0	0	0	0	0	0	0	0	0	0	0	0	0	0	0	0	0	0	0	0	0	0	0	0	0	0	0	0	0	0	0	0	0	0	0
OPB40801	conserved hypothetical protein	0	0	0	7.64526	13.1386	6.08933	22.6368	11.7257	26.7104	19.3196	18.141	13.6924	0	0	0	0	0	0.277745	0	0.22685	0	0	0	0	0	0	0	0	0	0	0	2.09882	1.13622	1.02466	36.1265	33.5629	63.0806	4.38228	2.17431	3.99238	0	0.360213	0	0	0	2.10591	0	0
OPB40802	alpha/beta-hydrolase	0.146921	0.609055	0.481718	0.667735	1.21926	0.614879	0.578628	0.824372	1.29673	0.48544	0.955399	1.01086	0.726274	0.174409	0.71876	0.135208	0.493408	0.959917	1.17882	0.430256	1.69104	0.694147	0.325282	0.150429	0.251398	0.846996	0.317171	0.253032	1.08726	1.1083	0.816853	0.539315	1.80284	2.16177	7.53455	3.17689	5.96919	3.52147	1.38376	1.7783	0.872666	0.230124	1.09842	0.887739	0.785498	1.32921	0.561187	2.37229
OPB40803	SSCRP	0	0	0	0	0	0.187476	0	0	0	0	0	0	0	0	0	0.33197	0.752579	0.426404	0	0.174797	0	0.338204	0	0.916791	0.307935	0.442256	0.232741	0.307678	0	0	0	0	0	0.263364	2.79063	0.702092	0.871113	4.26493	1.47203	2.15306	0.26679	0	0.535124	4.34056	5.42685	2.70171	0.907207	2.30616
OPB40804	hypothetical protein	0	0.296357	0	0.257622	0.764042	0	0	0	0	0	0	0	0	0	0	0.266659	0	0	0	0	0	0	0	0	0.245557	0.231111	0	0.239694	0	0	0	0	0	0	0	0	0	0	0	0.73555	0	0	0	0	0	0	0	0
OPB40805	SSCRP	0.343805	0	0	3.45164	2.14668	1.43299	0	0.477478	1.55632	0.571707	0.554881	0	0	0.827853	0.418211	2.95298	1.44179	1.4377	0	0.998697	0	0.321087	0.38848	1.04813	2.1057	0.560487	0.601481	1.01362	0	0	0	0.603835	0.414807	3.00309	0	0	0.54699	0	0	0	1.55047	0	2.03121	0	0	0	0.210449	0.81133
OPB40806	Taurine catabolism dioxygenase TauD/TfdA	0.290009	0	0	2.636	1.73876	1.82065	1.71327	0.203425	0.853004	0.239539	0.471502	0.249397	1.43362	1.03266	1.24149	1.73417	1.0957	1.80857	0.581871	0.424678	0.238415	0.548137	2.40732	0.445432	0.620163	0.7166	0.625991	0.749357	0.0975651	0	0.100778	3.46134	1.77962	1.49366	5.82068	3.99154	4.94975	0.521567	0.51226	0.390207	1.93766	1.13597	0.650532	3.21229	2.3259	3.06117	0.184695	0.819683
OPB40807	Zn2Cys6 transcriptional regulator	0.111919	0.0575449	0.122711	0.913861	0.576586	0.703922	0.147059	0.473178	0.569603	0.09217	0.0912809	0.671035	0.830374	0.594014	0.548905	1.26655	1.22212	1.25969	0.22726	1.50787	0	0.584837	1.0433	1.03493	0.853032	0.879856	1.41709	1.04681	0.113655	0	0.233683	0.839114	0.96897	0.910219	1.50934	1.00141	1.56151	1.30227	0.466197	0.769862	0.578412	1.33459	1.34646	1.34648	1.00008	0.676398	1.37922	1.28057
OPB40808	MRSP1/expansin-like	0	0	0	1.5088	3.05	0.694137	0	0	0.24467	0.274288	0	0	0	0	0.202826	0	0	0.788859	0.22132	0	0	0	0.184039	0	0	0	0	0	0	0	0	0.303219	0.203269	0.243887	0	0	0	0	0	0	0	0.259085	0	0	0	0	0	0
OPB40010	hypothetical protein	2.44698	2.71072	2.28268	3.94961	4.13473	4.27205	3.69036	6.6298	5.6917	11.8062	12.2544	12.7506	7.39488	4.71485	6.43891	19.0715	19.7893	16.9287	3.78551	45.313	2.82723	10.655	9.27643	10.6943	10.3246	10.78	31.8522	32.3595	2.87682	3.59081	2.58472	9.268	21.7921	9.76447	13.2002	12.3798	7.70615	18.3835	13.6417	12.8545	20.7871	17.6224	20.943	15.1088	24.431	18.3348	23.1118	25.4346
OPB40809	ankyrin repeat protein	3.99715	5.29758	1.7761	6.35538	5.89637	4.31479	1.47616	1.92957	1.46584	1.64967	1.2194	1.07322	8.02831	6.81024	9.32471	7.32769	8.49567	6.45058	6.70121	2.68498	1.64216	5.5548	4.69073	7.42407	8.2085	7.31244	3.93134	3.7741	7.74291	6.33789	7.64199	10.1385	18.5818	6.99248	7.8135	9.11016	6.91855	3.00962	3.83352	5.06717	14.8185	15.3158	15.3366	7.53935	5.56899	4.52255	4.1536	3.94458
OPB40810	SAM-dependent methyltransferases	0.168438	0.174887	0	0	0	0.176154	0	0	0	0	0	0	0	0.200259	0	0	0	0	0	0.0821386	0	0.158957	0	0	0.144459	0.138564	0.072827	0.144693	0.113149	0.253161	0	0	0	0	0	0	0	0	0	0	0.250452	0	0	0	0.299981	0	0.320288	0.135596
OPB40811	Zn-dependent ?-lactamase	9.3989	5.81534	2.98178	12.5406	11.1738	10.6259	4.77608	5.10239	5.80142	10.7707	10.1027	4.69459	6.18221	9.36092	11.4938	5.72474	5.98185	6.21373	7.0908	6.58391	4.48729	3.29375	5.70849	4.34523	4.02277	4.99274	5.56517	5.21889	8.86994	12.3403	11.7989	5.28086	10.227	6.46697	5.40597	6.84994	5.41725	3.99244	8.91876	4.27645	9.90762	5.93162	9.74407	3.05398	5.13236	6.85679	5.20644	4.77017
OPB40812	sulfide:quinone oxidoreductase/flavo-binding protein	32.4377	35.2485	18.411	21.8188	19.1396	16.7498	22.324	31.235	26.4262	12.6569	12.206	11.7584	16.0409	19.4476	21.3778	14.652	15.1174	16.1471	19.9429	10.4599	20.8538	16.4597	15.6895	15.4696	18.1793	18.3401	13.3258	12.5898	40.6661	44.6911	51.9915	42.1265	42.0242	43.2881	36.8525	45.5804	48.8541	48.9358	41.4744	38.8733	47.0561	42.174	40.7201	37.0743	37.6809	33.1078	37.7713	34.7084
OPB40813	hypothetical protein	0.263645	0.13644	1.00904	0	0.243735	0.137966	0.346163	1.2954	0	0	0	0	0.325852	0.312635	0	0	0	0	0	0	0.433335	0	0.1457	0	0	0.108652	0	0.0568545	2.39697	5.88273	2.65744	0.485569	0.971816	0	0.294316	0	0	0.158547	0.155474	0	0.195564	0.827946	1.18377	0.265308	0.235036	0	0	0
OPB40814	GH	0	0	0	0	0	0	1.74996	1.86412	0.660475	0	0	0	0	0	0	0	0	0	0	0	0	0	0	0	0	0	0	0	0	0	0	0	0.542108	0	0	0	0	0	0	0	0	0	0	0	0	0	0	0
OPB40815	dipeptidyl peptidase 5	0.141922	0.219195	0.155525	0.193201	0.0662956	0	0	0	0	0	0.115687	0.121643	0.0877397	0	0	0.0644159	0.119202	0	0	0	0.11645	0	0.31177	0.0728675	0	0	0.0609739	0	0.863838	0.325553	0.888772	0	0	0	0.159285	0.140829	0.116285	0.173201	0.252906	0.0972563	0.209757	0.112544	0.213225	0	0	0	0.137649	0
OPB40816	MRSP1/expansin-like	0	0	0	0.346118	0.33607	1.18377	0.496341	0.525367	2.2978	0.630898	0	0	1.87042	0.914802	0.460526	0	1.27114	0.906476	0.491518	0.91602	0	1.41274	2.57869	0	0.332913	0.616668	2.32579	1.9079	0.250926	0	0	4.62352	2.27929	0	1.65617	2.89575	0.60067	0	0.434208	0.482049	0.570916	0	0.558507	2.31612	0	2.27391	6.91161	3.56085
OPB40817	NAD dependent epimerase/dehydratase	0.359905	0.248088	0.262481	0.108987	0.111135	0.125591	0	0.67407	0.703479	0	0	0	0.148287	0	0	0	0	0	0.644033	0	1.37986	0	0	0	0	0.0989428	0.0517065	0.103623	0.323439	0.272797	0.0834114	0	0	0	0	0	0	0	0	0	0	0	0	0.241309	0	0	0	0
OPB40818	AdhP Zn-dependent alcohol dehydrogenases	54.608	57.3583	9.8889	1.77581	1.35753	0.895195	1.28334	1.71585	1.07484	0.201658	0	0	0.906002	1.7372	0.448548	0.111923	0.205162	0.217528	2.13081	0	2.81043	0.346827	0.809354	0	0	0.503716	0	0	6.7509	21.752	22.7629	2.48048	5.5585	2.69993	0	0.240892	0.398149	0.14727	0	0	1.44904	1.34489	0.548857	0.491511	0.435765	0	0	0
OPB39930	rRNA methyltransferase	11.524	9.84319	8.72413	7.78854	6.48887	7.39191	11.4619	10.4508	15.6846	33.7818	33.6287	27.7794	14.1395	14.4872	10.4759	21.357	18.5637	17.9312	15.5005	16.4801	6.00315	17.5727	13.1196	22.0185	20.6422	20.6555	17.639	17.716	12.1249	10.7619	12.2374	16.3898	13.0917	17.4518	47.5836	36.9823	36.3171	55.8306	58.1092	54.7993	22.9404	23.1782	24.6189	72.184	60.9177	71.1665	63.9837	63.325
OPB40011	hypothetical protein	226.332	224.441	206.902	104.597	115.369	90.875	320.395	409.679	423.504	432.08	370.596	390.173	76.9966	69.8468	73.2264	125.525	138.219	139.223	117.707	209.871	126.143	119.005	131.631	74.0241	67.0894	77.0131	156.283	154.218	124.995	169.222	150.963	102.004	107.476	127.109	79.4002	89.6449	86.676	66.6011	65.4637	66.9976	95.4734	96.804	101.746	80.0143	96.4344	72.682	85.3277	78.6467
OPB40819	conserved hypothetical protein	2.08044	2.53545	2.96069	1.97503	1.77328	2.21601	2.26434	1.69707	1.13111	2.24701	2.65357	3.28205	3.73891	2.94731	3.3502	3.69266	3.00391	3.002	0.706324	3.57088	4.42324	2.19592	2.0272	4.41271	4.77759	4.47102	4.2072	3.57327	1.82959	2.17745	2.73858	5.20759	2.69928	3.22468	6.44308	4.60277	5.08211	4.52484	4.07366	3.86894	4.50549	3.16505	3.47597	3.97149	3.89518	3.93125	5.84758	5.54362
OPB40820	zinc containing alcohol dehydrogenase superfamily	9.1407	14.5645	6.7556	127.263	102.808	106.933	45.0909	56.7276	50.7255	112.149	94.2625	127.56	102.293	96.0314	100.529	175.112	163.463	143.85	35.9568	44.2349	67.3901	76.2083	82.2553	111.016	104.981	123.958	49.683	48.8991	9.7385	11.1345	11.1641	232.036	218.405	181.982	524.651	435.183	672.196	308.286	260.013	255.977	106.781	112.841	121.71	151.586	89.4393	137.9	126.577	135.651
OPB40821	Methionine aminopeptidase 2-3 OS=Neosartorya fischeri (strain ATCC 1020 / DSM 3700 / FGSC A1164 / NRRL 181) GN=NFIA_093940 PE=3 SV=1	6.59699	5.19795	3.11035	13.4767	6.90889	10.6533	2.28666	1.16001	1.87371	7.25243	7.91082	8.33218	9.1752	7.90888	8.52968	17.1974	14.3894	15.1592	3.57971	16.5397	4.36278	6.51498	6.95885	8.36706	8.18001	9.08158	21.9557	20.3652	3.58888	3.21082	3.69655	2.89547	4.74485	3.11011	11.9071	6.89189	9.88728	9.34616	12.2698	9.49455	3.3898	3.18609	4.39934	6.44149	7.19697	3.31985	23.125	23.5495
OPB40822	hypothetical protein	0	0	0.323985	0.134738	0.136647	0	0.194588	0.207911	0	0	0	0	0	0	0	0.272883	0.124447	0.176088	0.396363	0.0723428	0	0	0	0.151758	0.25367	0.244133	0.192011	0.0638108	0.498555	1.00611	0	0	0	0	0	0	0.240855	0.177583	0.174481	0	0	0	0.221618	0.298562	0.264149	0	0.0943375	0.119648
OPB40823	conserved hypothetical protein	0.321722	0.441029	0.529161	0.583746	0.200985	0.505898	0.352289	0	0.0779475	0	0.174946	0.0918455	0.795677	0.632322	0.854742	0.48524	0.450403	0.571715	0.217829	0.630539	0.263861	0.254759	0.117583	1.04686	0.544775	0.887561	0.759362	1.16665	0.907679	1.11044	1.15694	0.804478	1.19399	0.237895	1.20546	1.27978	1.23251	1.64282	1.59584	1.55005	0.949979	0.852867	1.61296	0.96754	1.24585	1.13428	1.53098	1.57813
OPB40824	alcohol dehydrogenase, putative	0.266809	0	0	0.121227	0.123296	0.139617	0	0	0	0.440584	0	0.458653	0.16488	0	0.16322	0.122469	0.224024	0.237618	0	0.586338	0	0.12616	0	0.273321	0	0	0.805669	1.38063	0.359329	1.10963	1.85466	0	0	0	0.297806	0.525366	0.217122	0.801945	0.31462	0.180012	0.395861	0	0.399285	0	0.237844	0.40243	0.681285	0.539488
OPB40825	Zn2Cys6 transcriptional regulator	18.8532	20.8516	14.2181	7.1373	4.82594	8.61186	6.11231	4.60414	5.75171	6.76335	7.18557	7.79644	8.75053	9.97558	10.6803	10.4261	10.5163	11.0198	10.1239	15.1803	9.00869	9.07729	10.3042	8.18765	9.38025	8.19264	17.2387	16.8466	26.5109	42.6546	42.6411	6.22372	7.16474	5.85577	6.34333	5.31748	7.23406	9.46983	9.54796	7.56892	8.76465	10.554	9.97568	9.02633	11.5873	9.12267	19.7971	16.5958
OPB40826	hypothetical protein	20.1732	18.5715	20.9693	27.0705	33.9609	20.4192	18.1509	18.6981	21.5818	14.2521	11.1017	13.7216	40.0054	39.6351	40.3739	30.0293	28.8179	26.1987	20.1899	29.2812	14.9862	28.8735	37.7011	28.7994	32.3491	28.7827	25.0317	23.4238	16.8367	18.9693	16.7293	26.4795	26.5147	29.8964	42.02	42.769	33.256	30.3018	37.088	35.9608	35.7886	41.9371	34.9945	52.1396	52.1621	62.7769	18.273	20.3154
OPB40827	hypothetical protein	2.0249	3.81762	2.34553	3.67904	5.07645	4.36436	1.87694	2.17518	2.44432	1.57278	1.35688	1.43238	4.71131	4.65686	3.79055	4.25354	3.3006	4.02935	2.39815	4.77266	1.36998	3.49492	4.20732	4.02883	4.57148	3.24194	2.72072	3.08678	2.00717	2.6186	2.81577	6.38046	7.17913	4.03707	8.51949	5.40408	4.6599	5.46034	7.73821	5.80666	4.9439	8.43381	5.17398	7.906	6.79858	4.31314	3.58416	3.76438
OPB40828	MFS permease	0.0645101	0	0	0	0	0	0	0	0	0	0.210391	0	0.159534	0.0761327	0.0790786	0	0	0.0382246	0	0.0947816	0	0	0	0.0662597	0	0.16008	0.193927	0.196257	0	0	0	0.120676	0	0	0	0.256262	0	0.0788506	0.0766975	0	0.190613	0	0	0	0	0	0.208837	0.315973
OPB40012	CutC family protein	1.64511	1.86036	1.47094	9.65243	12.6814	9.07516	4.12293	4.82451	5.06167	5.43609	4.61909	6.43196	7.76252	9.23365	8.23049	8.12421	8.4127	5.68559	1.99923	3.06548	0.737782	7.48875	8.44576	5.05267	4.4797	5.41872	6.45832	7.72481	1.50894	3.27021	2.49441	13.7164	7.70599	11.6612	3.66727	4.11449	2.18682	1.43296	2.11222	1.20601	13.327	7.25868	13.1916	1.5063	3.99761	0.901981	3.71116	5.79358
OPB40829	hypothetical protein	0	0	0.158489	0.1318	0	0	0	0	0	0.718617	0.235751	0.249397	0	0	0	0.133398	0	0.0861222	0.193957	0.212339	0	0	0	0	0	0	0.125198	0.187339	0	0.218844	0.100778	0	0	0	0	0	0	0	0	0	0.215295	0	0	0	0	0.43731	0	0
OPB40830	conserved hypothetical protein	0	0.960366	0.928937	0	0.717212	0	0	0	1.40572	2.94777	0	0	0	0	0	0	0	0	0	0.413311	1.4578	0.790598	0	0	0.80832	0	0	1.04316	0	0	1.19767	0	0	0	0	0	0	0	0	0	0	0	0	0	0	0	0.485391	0
OPB40831	GH3 ?-glucosidase CEL3e	69.9802	68.5525	47.947	8.4287	8.11786	10.2029	16.0656	21.3725	15.4174	11.3546	7.97915	11.0547	9.91789	10.6076	10.3153	9.59528	8.91412	9.12357	17.56	9.68219	109.401	7.25127	7.1279	8.19231	8.40059	8.74454	7.7207	8.02698	96.8874	189.658	187.219	68.218	61.3087	49.7705	15.7281	18.0049	16.5487	5.52004	6.17458	6.94205	66.1885	56.9043	62.465	21.4673	21.6793	22.7611	8.51302	10.8416
OPB40832	Zn2Cys6 transcriptional regulator	47.1032	46.416	37.2306	16.0692	21.3088	16.7269	10.2785	16.5759	9.56644	11.3337	7.98602	8.53824	16.6114	21.2877	19.4651	13.9382	11.8815	12.0403	13.865	4.9514	21.015	16.1216	15.899	10.1413	12.2128	9.47169	4.17861	4.52646	51.9239	111.635	99.0835	25.4903	25.3637	31.7473	10.282	12.3783	10.093	4.90941	5.159	3.78346	33.073	28.791	25.3972	16.6583	17.7839	23.3925	5.96895	5.21564
OPB40833	Formyl_trans_NFormyl transferase	336.861	360.445	193.936	60.3086	69.2489	52.3644	42.1677	39.8616	37.8611	32.2055	39.649	37.2988	65.7849	80.5676	74.3435	30.9936	34.4297	27.0074	48.8033	20.1815	65.2512	40.5829	45.3218	27.6607	29.8724	26.5458	28.5574	25.0459	290.454	687.677	658.002	101.762	115.948	108.537	58.9002	70.8649	67.9368	79.0552	62.5832	68.7641	112.877	137.706	105.218	78.1587	71.2024	80.871	42.124	44.1956
OPB40834	conserved hypothetical protein	0	0	0	0	0	0	0	0	0	0	0	0	0	0	0	0	0	0	0	0	0	0	0	0	0	0	0	0	0	0	0	0	0	0	0	0	0	0	0	0	0	0	0	0	0	0	0	0
OPB40835	?-lactamase class C	0.610086	0	0.222613	0.277017	0.566951	0.425948	0.133546	1.1437	0.743575	0.503192	1.32465	0.174544	0.251396	0.360952	0.249032	0	0	0	0	0	1.33596	0.674395	0.8963	0.208579	0	0	0.0437725	0.0880098	0.823448	0.463934	0.495021	16.5947	3.6326	9.74878	20.0309	15.0762	19.2636	18.4767	24.6728	30.0093	1.50567	5.61578	1.98213	6.94764	7.07706	8.28763	2.15595	2.39514
OPB40836	Flavin-containing monooxygenase	0.138965	0.286135	0.228439	1.13502	1.36355	0.800971	1.3693	2.73989	4.14957	2.06091	1.47268	0.952805	0.601389	0.49218	0.425812	0.4414	0.0583597	0	0.281664	0	1.93833	1.05539	0.610457	0	0.0589321	0	0.0895469	0.0301808	0.70494	0.956566	0.580185	18.6951	3.43347	17.7616	17.3146	12.4129	17.1961	15.8626	18.2458	17.2431	3.08053	7.93632	2.71443	10.3167	7.32334	13.4337	3.41549	2.83417
OPB40837	oxalate decarboxylase	0.807544	0.582528	1.68082	0.952943	0.376585	0.676865	0.848669	1.36394	1.17796	0.266237	0.263211	0.276983	0.998423	0.572481	0.395788	0.367174	0.610408	0.622344	0.544765	0.27666	0.26511	0.612884	0.266365	0.58025	0.342893	0.667394	1.00678	0.945857	0.327463	0.369834	0.224728	0.601973	0.298991	0.35775	0.181112	0.480202	0.660958	0	0.0958244	0.220814	0.955402	0.255739	0.485006	0.648485	0.721051	0.487782	0.521099	0.526228
OPB40838	cytochrome P450, putative	0.35785	0.36848	0.47057	0.064954	0.401146	0.449999	0	0	0.312832	0.117943	0.116677	0	0.35397	0.253521	0.175432	0.259903	0.420786	0.466583	1.5469	0.140165	0.469805	0.0679349	0.157233	0.0734912	0.121433	0.118355	0.0614997	0.12432	0.822815	0.547186	0.199198	0.400987	0.265198	0.422962	0	0	0.117276	0.087331	0	0	0.317349	0.226998	0.860189	0.143618	0.25569	0.648591	0.0925418	0.291849
OPB40013	Alkaline phosphatase	1.11368	1.0852	0.578348	2.02092	1.37197	1.29025	3.2347	3.55154	3.92204	5.11726	3.72851	5.92495	1.88448	1.10634	1.79659	4.40656	3.93875	3.50727	1.42775	3.1585	1.44238	2.28292	1.5432	3.55287	3.92267	3.24942	4.50408	3.90024	1.86473	1.52721	2.03967	3.18415	2.4643	4.6797	5.79549	4.42732	5.00156	8.96837	9.41457	7.6556	3.72231	2.42199	3.17276	4.11413	2.72337	2.65669	6.04148	5.98596
OPB40839	hypothetical protein, secreted, contains parallel beta-helix repeat	18.8097	19.4622	13.3337	7.102	5.67743	7.20418	18.9996	26.032	29.9671	14.9813	15.972	12.333	6.35142	10.5505	8.52204	3.52047	3.98264	11.197	65.1657	3.13331	31.1333	6.82358	5.21278	2.27165	2.48282	1.50241	2.98957	3.87493	2.51072	2.47406	3.24413	4.27294	6.24338	2.56779	3.54552	4.07388	3.49372	1.829	0.844201	0.972891	4.55777	4.50641	2.84829	3.49031	1.97599	3.58048	2.7549	2.25367
OPB40840	GH3 ?-xylosidase XYL3b	1.69514	1.6541	0.883259	2.26783	2.62613	2.22182	8.5766	6.63394	13.657	5.16297	4.91055	3.70021	1.25781	2.19716	1.61141	0.918575	1.06798	3.03646	14.4835	0.62322	9.7291	1.12831	1.11389	0.52278	0.430021	0.245664	0.981362	0.793988	0.545635	0.553703	0.590028	0.478118	0.209909	0.188135	0.762943	0.422045	0.348328	0.312467	0.303112	0.58503	0.437671	0.405192	0.701635	0.339676	0.075769	0.384298	0.578851	0.381691
OPB40841	hypothetical protein	1.29098	0.672909	0	1.17513	1.37274	1.34881	5.0809	9.324	4.47006	1.0688	1.74456	2.59867	0.797355	0.256667	0.525318	1.00246	2.34759	1.15249	0.285126	0.942497	0.708829	0.809948	0.479752	1.31836	0	0.529705	1.49303	1.37896	0.144073	0.160374	0	1.55537	0	2.20794	3.33823	1.67751	2.08253	1.01501	0.502561	0.85372	0.320858	0.666594	0.640703	0.434818	2.29587	0	0.540406	0.688553
OPB40842	amidohydrolase family protein	0.630763	0.487427	0.0863786	0.57254	1.17697	1.15656	1.13936	1.44282	0.919865	0.38989	0.514013	0.270412	1.36477	1.21089	0.869516	0	0	0.420645	1.59607	0.192958	1.94122	0.673272	0.173345	0.161878	0.0669432	0.0651682	0.101675	0.0684221	0.426352	0.481619	0.164566	4.26302	2.14112	3.26041	2.12232	2.18849	1.42003	0.19208	0	0	1.16588	2.24795	1.77599	0	0.563237	0.952541	0.203592	0.3212
OPB40843	Leucine aminopeptidase 1	0	0	0	10.2412	7.94493	9.95846	0	0	0	0.387635	0.191122	1.00864	3.19344	9.18146	7.18719	5.26733	5.52219	3.69364	0	5.22225	0	4.78	4.92498	2.2871	2.50347	2.42164	7.38845	7.45753	0	0	0	6.51002	14.3026	4.67285	5.51299	2.0853	7.65852	2.6928	3.32978	2.54545	26.9798	12.5684	25.3323	1.18091	2.30422	1.06314	8.34836	7.70994
OPB40844	hypothetical protein	125.61	125.697	65.1336	281.191	234.099	202.495	510.348	746.636	575.351	295.316	299.668	320.151	234.219	170.017	188.298	99.2004	141.579	151.577	231.245	115.154	647.032	123.976	160.555	79.815	104.017	74.0248	130.86	135.407	58.3159	38.6263	48.8365	200.68	148.996	210.637	249.227	338.421	308.64	85.0872	91.3171	96.2293	131.126	112.057	115.099	69.9153	72.6277	151.293	84.1807	88.5872
OPB40845	alcohol dehydrogenase	5.64212	3.3722	1.64562	2.0505	2.90101	3.1498	5.76217	8.4514	6.25362	6.62358	7.54779	7.11002	4.02923	4.01248	6.13747	0.344806	0.631673	0.595395	1.84964	0.0612504	3.29671	1.77942	0.415464	0.12848	0.428041	0.103377	0.486523	0.432924	1.77399	1.89886	1.8305	4.85649	1.38726	2.77049	6.4421	6.42542	7.96541	0.90618	0.443967	0.847605	0.929664	0.394158	0.938644	2.77488	1.11797	4.5395	0.240508	0.203034
OPB40846	short chain dehydrogenase/reductase	0.794074	0.410962	0.144718	0.240525	0	0.138512	0	0.371572	0	0.655608	0.215271	0.227496	0.327144	0.470832	0.161929	0.121473	0.33337	0.471449	0.531976	0.710979	0.43506	0.125166	0.146286	0.542325	0.226087	0	1.14174	1.02738	1.24776	2.20206	1.83998	0	0.487814	0	0	0	0.861694	0	0.780406	0.17863	0.785386	0.20779	0	0	0	0	0.84503	0.856452
OPB40847	short chain dehydrogenase/reductase	12.1153	11.8395	12.0554	13.979	12.8269	17.8073	14.8342	14.3293	9.39852	3.14731	3.32086	2.80842	9.58975	7.75062	7.16115	6.75159	7.42924	9.45696	18.4122	8.10943	13.6498	2.57426	6.62308	4.32248	1.5122	3.70173	7.75271	7.04187	2.93274	4.32115	4.73108	9.76812	9.86453	10.8223	2.43048	2.94748	5.31568	1.63556	0.481405	2.3863	5.4541	4.48548	2.64786	0.548056	0.728033	1.23185	0.521102	1.43077
OPB40848	GH79 ?-glucuronidase	0.386014	0.397671	0.169168	0.280297	0.504343	0.323572	0.202843	0.434731	0.450257	0	0	0.13238	0.57272	0.820748	0.283813	0	0	0	0.208422	0.0377902	0	0.293027	0.424263	0	0	0	0.0331821	0	0.260949	0.943448	0.698283	0.287986	0.476549	0.798192	0.346401	0	0	0	0	0	0.114148	0.611588	0.347834	0	0	0	0	0
OPB40014	hypothetical protein	7.32723	8.07393	8.48704	2.14076	3.68965	3.17642	4.42535	3.79265	4.54753	2.77698	3.70541	2.74473	2.60315	2.48835	4.12739	3.14203	5.94161	5.34281	5.56528	7.45967	7.05114	5.83143	5.46534	2.24743	3.43442	2.99244	6.80843	6.39121	10.5277	9.18705	8.78857	2.35241	2.49385	3.48168	2.6436	2.16925	2.75628	2.66383	2.7971	5.63727	3.23904	2.66565	3.16073	4.39684	3.00769	2.79775	5.32219	4.73134
OPB40849	MFS permease	8.07238	8.60325	6.9838	5.39814	4.23402	4.45229	6.97723	8.07703	6.39594	1.51694	1.73163	1.57799	7.5296	5.35074	6.50899	2.69965	2.3195	2.39203	4.78325	2.8083	3.83467	7.05777	7.62203	1.30884	1.92215	1.93221	3.25515	3.19829	6.12987	6.0101	6.79947	5.42294	5.33547	4.91725	1.27159	1.54586	1.39248	1.72839	1.34599	1.16464	4.1862	6.62619	5.53214	1.70506	0.758946	0.427811	4.44133	3.11883
OPB40850	GH78 ?-L-rhamnosidase	0	0	0	0.0960543	0	0	0	0	0	0	0	0	0	0	0	0	0	0	0	0	0	0	0	0	0	0	0	0.0460769	0	0	0	0.397195	0.130988	0.0782944	0	0	0	0	0.0630282	0	0.0781564	0.168426	0.0796273	0	0	0	0.0343581	0.0432843
OPB40851	hypothetical protein	0	0.548698	0	0	0.890173	0.532586	0.670874	3.53155	0	4.28823	11.5169	9.86481	0	1.24994	0	7.58	13.3235	4.61875	1.96186	11.8369	1.70256	8.53709	0	20.7161	14.6416	23.2092	21.7732	17.1779	0.336569	5.08826	2.83496	4.34419	12.2018	0	18.8378	23.1427	28.86	100.131	68.8742	68.3372	10.1283	6.06502	5.24812	29.4496	74.1183	36.8222	128.88	119.226
OPB40852	hypothetical protein	14.0863	17.8597	8.95646	7.05474	6.06192	7.80961	6.25747	11.3578	6.97003	2.73387	4.0477	3.73404	5.24957	6.61909	6.59512	2.55351	3.30523	6.02135	20.8971	0.810307	27.8989	5.10256	5.59322	1.80583	2.2046	1.53894	0.49053	0.268891	0.0698901	0	0.216098	0.576016	1.40333	0.91656	0	0.204713	0.169125	0	0	0.140802	0.153391	0.326779	0.931764	0.416338	0	0	0.332617	0.0841084
OPB40853	plasma membrane H+ ATPase	560.364	567.44	640.324	10.5551	25.1943	14.1887	1516.4	891.227	1667.23	511.864	577.978	350.099	48.1296	117.377	70.543	69.9572	75.3453	101.551	2152.43	73.2419	1936.93	166.894	119.344	162.082	167.472	169.778	189.991	195.245	312.352	235.455	288.109	83.8953	56.6422	103.102	81.2365	122.304	89.4445	68.5729	133.939	111.333	174.869	176.021	177.105	451.58	676.803	424.862	734.13	546.373
OPB40854	hypothetical protein	9.3031	6.56502	7.09097	0.159647	1.12745	0.734175	17.0473	19.6693	19.1774	15.3837	10.5472	9.37176	0.867535	1.46157	0.214511	1.62379	1.7682	1.66952	18.239	2.56715	25.1285	2.31812	0.584662	2.15429	2.71191	3.03123	5.31499	4.6706	7.66062	5.66505	6.70637	2.88066	1.50401	4.12595	2.34239	1.71909	5.40312	5.43251	5.35481	7.5011	1.30556	1.36828	1.57195	6.01855	10.6264	5.81912	15.8871	10.1644
OPB40855	Zn2Cys6 transcriptional regulator	11.1172	12.6253	6.85375	5.3439	6.43358	7.33903	19.2652	14.0604	22.6576	19.258	20.0874	15.2291	15.0142	12.2632	10.5273	7.15235	6.90419	7.1469	8.68215	3.0161	21.9359	8.94457	8.22795	6.32601	6.35587	6.63545	3.69796	3.31841	4.79428	5.33597	4.74364	2.60383	2.53373	3.17079	2.72072	2.95808	3.51243	0.907171	2.65651	2.54641	2.90359	5.60949	3.36382	5.06702	7.50444	5.35929	4.99053	3.49446
OPB40856	elongation factor Tu (GTP binding).	67.6667	70.8478	126.384	19.3368	18.2007	18.6781	26.3405	33.1659	21.8093	16.1649	20.619	18.67	25.2357	27.4872	24.4298	28.581	25.688	27.4638	26.7969	24.5055	52.7411	25.1034	24.9676	26.1603	27.34	27.1452	24.4507	22.0412	52.4387	53.3158	44.8716	9.80745	16.5982	10.68	21.6421	14.5959	21.0382	34.3261	28.7881	30.0325	16.272	14.2519	15.3866	14.4886	16.1364	11.2779	28.5573	29.6518
OPB40857	U6 small nuclear ribonucleoprotein (Lsm3), putative	114.006	142.308	146.347	152.451	148.628	163.22	67.9715	191.069	192.072	181.566	155.046	168.174	95.9904	132.602	76.9311	147.907	140.64	158.106	102.083	125.168	218.123	80.5077	123.714	121.599	131.318	140.737	140.433	113.504	121.784	167.965	154.35	144.645	161.126	180.025	214.08	140.11	212.941	176.663	178.539	204.859	130.782	73.0754	123.622	117.755	85.1894	112.22	125.554	119.814
OPB40858	hypothetical protein	2.82538	4.1706	3.56855	3.12098	3.39122	5.02151	3.06668	1.21151	2.77065	4.14856	5.0085	3.47307	2.88607	4.27582	5.7227	5.67742	5.67501	5.16754	3.90503	6.10725	2.31771	5.42536	4.24609	4.29043	4.26793	4.21751	6.77763	6.70264	6.44285	3.15201	4.61644	2.06964	3.79657	3.08708	2.89775	2.92905	2.82123	3.30577	4.74839	3.79728	3.26613	3.80517	3.23175	5.42044	3.84128	4.0828	11.5002	10.1326
OPB40015	hypothetical protein	21.4761	21.5131	25.4945	4.98437	4.05483	3.89757	7.80226	8.60297	7.26212	8.31757	8.50917	8.55564	4.94081	6.15233	7.34866	11.7553	10.3482	10.8483	20.7353	16.7208	26.5811	8.27801	7.05943	9.86424	11.4665	11.4351	18.3636	16.9967	66.5005	56.0812	61.2567	10.4028	12.9042	11.4885	15.0932	13.3522	19.9496	12.7799	13.3419	11.7586	14.0118	16.589	16.107	22.3655	24.001	21.8003	27.8976	24.9918
OPB40859	hypothetical protein	12.2032	11.1855	26.4579	50.4976	60.782	50.7644	31.6346	41.7123	37.5741	69.2107	94.9384	75.7661	68.7596	61.9328	59.9873	143.405	151.02	98.8169	16.4466	134.646	22.0106	68.7819	60.5532	184.392	187.27	178.902	122.904	125.693	37.5719	22.0173	22.2904	38.1981	32.1009	35.4381	67.3975	64.1257	51.3953	163.566	128.686	110.4	57.2356	47.8537	55.8049	103.299	113.291	114.635	75.4372	77.3589
OPB40860	hypothetical protein	4.98871	5.57767	4.94318	2.04338	3.02305	1.89842	3.70103	3.74508	5.42987	5.62959	6.82905	4.13225	3.28379	4.83465	4.24413	6.97363	6.62407	6.55101	3.11097	5.7592	1.78117	6.88684	5.77068	6.411	6.87031	7.39718	9.31514	8.57396	11.1521	7.73315	7.98221	5.97929	4.48451	6.84728	10.4137	9.93916	9.12895	11.9211	12.9523	11.225	7.8934	8.01669	8.59976	13.5422	11.7254	11.4318	24.0066	22.7031
OPB40861	ATPase, AAA family protein, putative	1.62918	1.79791	1.55173	2.2578	2.2847	2.25678	2.02005	1.4748	1.29215	2.37764	2.71019	2.99813	1.63476	1.41144	2.22527	2.77045	2.40159	2.92959	1.21089	2.36688	1.51176	2.13523	1.614	2.40266	2.88148	2.16509	2.14705	2.72249	1.54269	1.39681	1.17715	1.79671	2.17187	1.45654	1.24643	1.10369	1.11313	1.17433	1.39441	1.70242	2.13001	1.71777	2.36132	0.984973	1.5394	1.11529	2.58544	2.11754
OPB40862	O-methyltransferase family protein	382.707	405.29	266.518	69.3217	76.4869	56.1489	41.8657	63.917	59.8053	10.223	9.35062	9.58633	130.719	95.4659	117.14	14.9372	12.6136	16.5358	145.858	10.625	165.441	105.646	117.626	27.1296	23.2274	25.0152	12.4919	10.1258	268.7	262.51	214.551	156.212	148.035	157.01	48.4055	46.5996	60.5017	22.1418	24.3093	33.293	127.022	137.97	121.755	29.5246	32.2271	39.0614	13.9866	13.5221
OPB40863	hypothetical protein	26.4868	27.5949	35.6751	25.7478	23.8219	24.6527	30.429	37.9144	37.0031	17.8864	20.8959	15.0921	51.6333	52.7338	49.1917	12.976	11.5763	11.0759	44.4145	10.1674	51.2586	52.0487	56.9448	38.2225	36.1656	31.1264	13.7611	14.4948	26.8197	18.9485	20.3259	41.0492	33.8508	39.7066	23.0401	25.9917	22.8011	17.4645	21.3526	19.4763	45.3008	56.9008	48.244	45.1896	38.1857	40.5653	29.2036	27.3173
OPB40864	Chitin synthase export chaperone OS=Fusarium oxysporum f. sp. lycopersici (strain 4287 / CBS 123668 / FGSC 9935 / NRRL 34936) GN=chs7 PE=3 SV=1	42.8992	34.2486	48.5234	69.9027	63.0037	68.8219	39.1977	47.568	37.3291	33.9777	40.9018	34.2157	47.3693	45.1383	41.6265	58.4061	48.779	55.4139	57.6428	54.2444	33.3787	53.1565	56.6465	62.2661	61.4685	63.8361	47.399	48.7639	41.6529	32.941	36.9244	49.5057	52.0369	48.3136	60.9363	69.8982	86.8822	91.4888	93.2323	80.1854	44.2978	44.9574	43.0651	40.6037	43.3955	49.4912	68.062	68.2963
OPB40865	hypothetical protein	3.06517	2.95949	2.6424	2.44888	1.44045	2.25774	1.87031	1.5443	1.42914	1.14121	1.37001	1.49893	3.88105	5.1575	6.17764	4.83944	3.73978	3.84554	0.792446	8.94594	1.13674	3.33215	2.83568	8.92982	8.97317	7.94994	5.77199	5.21845	3.80958	4.29546	5.43659	3.9164	5.06339	3.67305	4.2723	3.1276	2.82116	8.66686	5.83301	6.91156	6.29661	6.28619	8.18645	6.35958	10.3752	8.60454	12.4995	14.4126
OPB40866	BRCT domain protein Rad4/Cut5 of Schizosaccharomyces pombe, a protein involved in DNA replication initiation and checkpoint control and DNA damage checkpoint response.	2.91553	2.94975	2.56809	4.40753	3.81463	4.90972	3.5992	2.30483	3.07872	4.72754	4.39745	4.31115	3.87869	3.80028	2.97997	8.5006	7.57003	7.56015	3.35416	8.42297	2.60792	3.82202	3.43555	5.40359	5.38004	5.85261	7.16153	7.13933	2.42442	2.37582	2.21407	2.40783	2.51587	2.81062	2.28606	1.40747	1.96031	2.22472	3.3695	2.86488	2.80281	1.75933	2.12739	2.7443	2.76416	2.67047	5.2561	4.66478
OPB40867	hypothetical protein	56.8718	51.2436	55.0029	65.9341	67.9692	67.3606	37.7804	46.7146	45.0927	58.6324	59.2922	65.3	36.2196	50.1111	40.7571	65.4388	59.0874	80.1372	47.702	71.9659	56.0337	45.8656	40.1468	56.7296	56.0462	61.9236	71.5246	60.1905	52.6815	56.5188	58.7722	23.0453	27.7167	18.8247	21.8623	19.9414	24.1719	30.7146	38.5134	30.4732	22.7168	18.6086	25.4131	20.8879	23.7532	12.1673	33.4406	29.3637
OPB40868	conserved hypothetical protein	189.281	207.551	240.434	152.771	134.882	128.414	105.382	203.062	158.341	169.364	158.885	122.535	123.743	142.755	138.461	108.149	93.4029	105.155	122.786	115.895	143.842	108.881	103.398	83.3652	106.794	96.2916	143.718	147.253	191.541	162.552	215.567	135.843	179.691	195.445	322.341	307.053	385.094	437.804	406.058	467.917	105.725	140.775	115.078	131.729	128.537	133.063	185.338	200.481
OPB40016	hypothetical protein	3.33506	1.8376	0.856153	2.14205	1.61442	2.05048	3.08899	2.74501	0.871227	0.973884	0.95505	1.69097	2.66601	2.57074	3.35454	1.82168	2.14067	2.10044	1.30312	3.53561	1.29194	2.58763	2.18281	2.6063	2.02536	2.2561	4.07882	4.95593	5.39286	3.52106	3.40584	1.78028	1.91765	2.87886	1.30661	0.766556	0.317117	1.62675	0.688868	2.346	4.96747	0.609651	3.50921	2.3765	1.39635	0.590973	3.33861	3.93366
OPB40869	conserved hypothetical protein	68.3582	64.0679	58.7416	32.0164	23.7812	29.9629	17.5493	25.9181	16.8138	32.4028	23.8664	24.38	30.2603	35.7275	38.3614	37.0301	41.1141	47.8677	53.1849	56.0008	58.2955	25.0758	25.9765	30.7908	37.4184	35.41	53.9236	58.1364	89.6875	81.5097	91.7692	51.1285	68.0867	51.2407	43.8847	46.897	46.8512	43.9525	50.715	52.8613	50.1377	36.6646	47.8324	27.1168	37.3389	24.982	45.2114	41.9818
OPB40870	Rad5p, a ubiquitin-protein ligase that functions in DNA damage tolerance	1.07686	0.568288	0.506466	1.22759	1.73681	1.35532	1.13227	0.434164	1.20415	1.92412	1.80846	2.31649	1.446	1.08673	1.43454	1.94111	1.9644	2.73196	1.37917	1.61458	0.756576	1.376	1.07699	2.08844	2.44243	2.06511	1.31843	1.71822	0.667723	0.853075	1.00686	0.754148	0.686484	0.865615	0.554481	0.613727	0.506433	0.606662	0.771301	0.340796	1.04331	0.736863	1.66835	1.17074	0.88047	0.930264	1.24375	1.1859
OPB40871	short chain dehydrogenase/reductase	0.894475	0.132212	0.13975	0.464419	0.118214	0.401247	1.0067	0.538265	0.187511	0	0	0	0	0	0	0.58594	0.536471	0.379277	0.171315	0.374505	0.210005	0	0.282351	0.261858	0.10909	0.105344	0.71633	0.606509	1.03296	0.677044	1.15483	0	0.31412	0.376426	0	0	0	0	0.150781	0	0.189523	0	0	0	0	0	0.16333	0.103428
OPB40872	conserved hypothetical protein	0	0	0	0.0929066	0.570367	0.535694	0.134365	0.143836	0	0.168763	0.333186	0	0	0.121061	0.375833	0.280178	0.171826	0.0606862	0	0	0	0.0969295	0.225464	0	0	0	0	0.0442717	0	0.0777881	0	1.13823	0.630118	2.26344	0	0.606701	0.50122	0	0	0	0	0	0	0.205602	0.182573	0	0	0
OPB40873	related to monocarboxylate transporter 2	9.94218	11.7454	8.51218	32.8241	27.1828	32.001	31.105	36.4927	31.9445	53.5049	53.7445	58.152	17.7667	20.8384	17.0502	43.6365	43.1149	41.5904	16.3193	24.9831	9.20065	14.0541	16.2142	29.8631	28.3535	29.1918	31.6487	29.5703	8.48513	7.71344	10.6252	11.7643	13.1516	11.8725	26.3295	25.7668	30.8897	39.6338	34.9234	34.8865	11.6358	9.57358	10.172	12.8892	12.9086	16.1019	24.913	25.9548
OPB40874	hypothetical protein	3.77717	4.72043	2.0249	9.04573	6.82128	7.32549	4.75078	6.33452	4.10277	4.50416	3.4053	3.99683	4.17318	2.65863	3.7419	8.54986	9.65199	7.95611	2.81928	7.00129	3.42979	2.97348	3.53428	6.35208	7.37048	8.56807	7.11697	6.62425	4.01936	5.64385	6.15027	7.18951	10.8113	7.35803	7.39004	6.69075	11.4457	16.5375	13.5421	15.1642	7.13081	6.36308	6.75753	6.45347	7.17584	8.73783	10.0095	11.129
OPB40875	NAD dependent epimerase/dehydratase	1.38963	0.39208	0.276338	0	0	0.132233	0	0	0	0	0	0.217097	0	0	0.154595	0	0	0.0749902	0	0	0.20761	0	0	0	0.107832	0	0	0	0.34044	0.956462	0.702605	0	0	0	0	0	0	0	0	0	0.187352	0	0	0	0	0	0	0
OPB40876	hypothetical protein	0.107239	0	0.821573	2.24014	2.28991	2.35819	1.54922	1.50735	0.627819	0.707727	1.57136	1.10478	2.65128	1.90416	1.83822	0.48992	0.360218	0.190867	0	1.36311	0	1.72676	1.18229	0.659801	0.365363	0.70803	2.07818	1.85524	0.57875	0.488809	0.149152	0.397257	0.528181	0.316263	0.239948	1.27114	1.05022	1.94607	1.64905	1.60213	0	0.5072	0.16075	0	0.382698	0	0.344123	0.696322
OPB40877	hypothetical protein	1.13268	1.04156	0.41295	2.63	0.93175	2.37124	2.80932	3.71135	1.66172	1.66217	1.0238	0.865091	3.1111	1.93929	0.462041	0.346137	0.211352	0.149412	0.168773	0.245921	1.03412	1.3098	0.695086	0.386888	0.21484	0.622586	0.325583	0.325901	0.932709	1.23881	0.787454	3.48163	4.79617	5.00558	3.65477	4.46489	5.74004	1.36424	1.78247	1.53127	2.7996	2.57149	2.44961	0.75966	0.673302	1.89858	1.04603	0.815148
OPB40878	hypothetical protein	2.38857	1.91572	2.03459	4.25673	4.69673	3.42888	1.97548	1.49359	1.03336	0.583468	1.44131	1.06238	3.17174	4.60159	3.46791	5.55852	4.75498	4.93084	1.66926	3.67906	1.30717	3.8588	4.38047	3.08656	3.90998	2.99638	5.17489	4.90793	2.68905	1.95552	2.8308	2.1394	2.18214	1.56699	1.58616	2.27736	2.60445	2.4727	3.98536	2.2936	2.48693	2.09852	1.85871	1.77669	4.58034	3.47274	4.10366	4.89495
OPB40017	hypothetical protein	1.78443	1.61469	1.25835	1.96533	1.83496	2.22748	1.67502	1.19834	1.29519	1.67875	1.87214	2.18215	1.26102	0.9512	1.45917	2.80117	2.49831	2.66682	1.95908	5.1234	0.766379	1.69677	1.86123	2.00909	1.94005	1.93512	4.48207	4.47982	1.8426	1.6	1.74501	1.11842	1.42048	1.76039	0.860489	0.84623	1.46669	2.14058	1.77263	1.99411	0.752209	0.677028	0.767365	1.27704	1.67116	1.0274	3.15027	3.20041
OPB40879	hypothetical protein	0.247386	0.138366	0.172812	0.468969	0.614493	0.896477	1.44848	0.571479	0.911823	1.14705	0.991729	1.23099	1.00138	0.47633	0.772818	1.41678	0.925807	1.13132	0.366998	0.959919	0.294882	0.492442	1.03237	1.20312	1.53698	1.32372	0.80908	0.756244	0.152611	0.121429	0.109626	0.0849724	0.0278973	0.0666326	0.405597	0.0449077	0.0370517	0.0833133	0.0806208	0	0.0994204	0.107871	0.101677	0	0.0804684	0.0680104	0.161575	0.166177
OPB40880	hypothetical protein	2.14023	2.49002	0.587074	0.226444	0.570026	0.411488	0.32816	0.20129	0.206948	0	0.116459	0.183152	0.529382	0.420115	0.831461	0.482659	0.26969	0.422368	0.338946	0.157416	0.467868	0.644709	0.624622	0.183394	0.241123	0.325053	0.152901	0.139986	1.11243	1.8116	2.08609	0.134357	0.530359	0.422437	0	0.142217	0	0	0	0	0.263029	0.398342	0.322269	0.428724	0	0.107839	0.0929344	0
OPB40881	conserved hypothetical protein	9.73967	11.1651	4.67711	2.41451	3.53751	2.31597	1.54982	1.03499	1.08548	0.487598	0.239901	0.761522	1.2766	1.75188	3.9706	0.543287	1.11508	0.788877	0.394644	0.144049	1.4559	1.67326	0.980229	0.453271	0.631322	0.486123	0.382306	0.0635332	5.16226	14.5813	7.58925	5.95782	1.99179	4.9939	0.32902	0.870189	0.959228	0	0	0	2.84883	3.23565	3.97163	0.594464	0.262986	0.445024	0.281798	0
OPB40882	conserved hypothetical protein	1.69476	1.39966	0.632302	0.671217	0.713879	0.535131	0.994922	0.441473	0.523762	0.568382	0.510703	0.759696	0.854777	0.774103	0.90885	0.695224	0.718835	0.574422	0.582238	0.234159	0.67409	0.579796	0.754841	0.389425	0.24972	0.313828	0.176105	0.151001	0.893607	1.11807	0.928179	1.55641	0.469686	0.829025	0.148452	0.328808	0.0813781	0	0	0	0.605928	0.553004	0.595341	0.526865	0.206093	0.497648	0.0215202	0
OPB40883	NmrA family protein	0.129268	0.133766	0	0	0.119558	0.1353	0	0.362988	0.379454	0	0	0	0	0.153261	0	0	0	0.153481	0	0	0	0	0	0.132444	0	0.213121	0.222994	0.278844	0.52243	0.880375	0.898638	0	0	0	0	0	0.210485	0	0.152507	0.174609	0	0	0.387005	0.260133	0.230499	0	0.495538	0.10461
OPB40884	conserved hypothetical protein	4.22765	4.65232	2.16025	6.56829	9.70385	7.57711	7.89753	4.09641	4.39264	15.6484	17.9047	14.1868	5.34262	5.11086	5.29324	11.732	10.2568	10.1959	5.56724	14.6596	7.7132	4.71998	4.96485	8.28925	6.63176	7.68131	13.9055	14.487	0.697793	0.286161	0.457429	1.57091	1.04232	0.97043	1.47319	1.30136	0.921396	0	0.890435	0.256042	0.278099	0.890621	0.281888	1.50984	2.18013	1.41827	0.785968	1.06945
OPB40885	short chain dehydrogenase/reductase	11.9305	14.5982	12.1549	34.9899	35.447	34.4771	239.054	244.137	174.05	21.0457	15.4347	19.1124	14.2424	11.8998	13.435	6.10093	6.71607	5.79592	7.626	4.63414	11.1427	10.7683	9.44396	5.83258	5.67629	5.25089	5.79069	7.94885	12.3227	17.7284	21.7689	47.1514	28.4756	51.498	5.74922	10.9422	7.72099	6.3536	5.75376	3.83965	34.8034	37.6559	33.8778	10.0976	4.35051	4.49849	3.80631	3.61746
OPB40886	conserved hypothetical protein	7.87299	7.27107	5.16461	16.7063	14.3857	19.5577	14.7427	11.4413	10.5549	4.79996	6.47032	6.05484	9.27521	13.9713	12.2356	15.0573	12.601	19.0996	19.7889	2.97566	14.2391	7.5363	10.3404	15.8562	13.9743	14.0518	5.48334	5.47089	6.08296	5.69727	5.43585	22.7425	9.88568	22.3596	4.73496	4.80359	2.94895	3.10858	2.50668	2.63984	13.919	9.55118	11.0897	7.46041	10.7446	10.1144	3.01185	1.87308
OPB40887	hypothetical protein	3.22754	3.33707	1.70004	1.73753	2.65788	3.37883	2.66852	3.19043	4.20552	4.538	5.64142	6.36624	2.21633	2.83254	4.09671	5.58269	4.51694	3.54723	3.04837	8.11909	4.32112	3.39422	3.16694	4.65581	6.72918	7.1971	14.5801	10.0159	3.94804	3.17147	4.40499	4.63644	9.70414	4.22759	9.35123	7.78106	7.79397	14.4194	11.4365	12.1393	7.26543	3.94961	7.1619	12.022	15.5646	18.3964	12.0145	11.7204
OPB40888	GH16 cell wall glucanosyltransferase	348.053	325.141	412.783	695.521	717.635	731.672	1311.28	1243.55	1466.61	969.596	880.78	836.574	734.485	716.213	633.639	541.554	484.864	484.314	1028.86	350.204	1051.52	724.756	762.066	523.607	525.998	535.089	199.285	198.736	232.493	174.003	178.948	646.32	425.471	563.705	1496.5	1431.47	1297.98	492.955	526.966	485.915	603.43	617.392	596.762	1266.96	948.065	1533.47	304.752	297.386
OPB40018	GT ?-1,2-mannosyltransferase	12.4123	11.3715	14.0568	9.11672	9.4182	12.6582	7.65443	4.55115	9.95302	7.65748	8.25889	8.5251	7.47158	12.5217	11.1005	15.1891	14.6832	15.7527	7.54469	21.0533	8.15544	13.3918	15.3514	12.3957	10.7569	12.4703	17.6635	17.224	21.7697	11.6419	18.8395	6.79598	6.11302	6.68425	4.58824	7.67551	8.27934	7.18058	8.93623	10.113	5.27627	5.95495	4.52992	11.2826	9.43659	7.81866	19.8777	16.2052
OPB40889	ATP-dependent RNA helicase DBP9 OS=Gibberella zeae (strain PH-1 / ATCC MYA-4620 / FGSC 9075 / NRRL 31084) GN=DBP9 PE=3 SV=1	9.91708	7.92949	8.58571	10.1451	10.3413	9.20247	6.05851	6.67399	7.63061	15.6097	15.3483	10.1748	11.4034	15.8769	11.0731	16.8345	18.7819	12.8748	8.79886	14.2003	3.3164	15.8369	13.7958	21.3464	20.0764	20.7441	21.9978	20.7025	13.4211	12.1399	14.2424	18.9118	16.2399	25.8627	31.0731	32.5001	34.8098	59.3922	60.0894	57.7709	22.4885	19.7613	22.6926	36.7437	32.5045	35.3066	50.3585	51.0071
OPB40890	myb transcriptional regulator	572.769	695.628	685.834	1640.25	1700.14	1848.81	2242.33	2962.22	2295.58	2337.01	2080.94	1953.99	1978.98	1341.93	1607.09	1025.01	975.097	919.643	1353.43	927.748	1501.59	1527.91	1725.39	1080.86	1057.67	1052.14	739.315	848.406	269.245	227.201	267.025	1654.95	1028.24	1543.19	2183.41	2307.2	1960.81	857.608	794.922	771.417	1821.62	1778.7	1838.19	1724.98	1438.34	2136.73	541.363	506.118
OPB40891	Homeodomain-like	287.305	275.872	322.536	321.592	283.357	323.644	510.575	578.046	565.442	275.899	266.706	277.233	297.326	274.352	283.612	420.56	379.96	476.314	424.422	268.451	448.516	300.254	316.581	393.037	376.616	370.293	252.497	247.383	106.377	70.2476	85.2288	218.084	170.452	238.453	527.061	474.928	228.569	332.737	365.718	367.236	203.85	245.269	198.059	444.334	376.726	484.069	324.682	376.162
OPB40892	dihydrohypothetical protein-acid dehydratase	6.11663	8.41469	3.74038	79.9838	79.6125	68.6958	93.223	154.369	92.3184	46.6744	35.9075	51.7487	39.488	35.789	34.7275	44.9512	49.2669	70.2736	19.9369	58.683	60.11	34.9119	42.6155	32.7354	37.3859	37.4932	34.7286	36.5739	5.70687	5.32323	6.58642	85.9985	74.5621	67.661	39.0446	44.2485	48.253	32.1099	25.4148	28.9037	39.9512	44.2643	44.1288	32.4181	46.2449	33.0693	22.3447	25.5448
OPB40893	conserved hypothetical protein	15.1073	13.1939	17.5743	13.6166	15.9808	15.7377	22.5795	23.8167	23.9799	25.0357	26.9339	24.5484	14.0863	18.8328	14.5614	27.5786	22.7857	23.5262	18.2485	32.0989	22.4815	22.2971	22.4261	23.6621	21.1145	22.7761	26.2553	26.6902	15.2354	11.3763	10.8518	7.52245	8.9008	6.99731	9.11907	10.3749	9.91157	12.0233	14.2016	13.0402	7.05241	8.45226	9.15006	12.48	11.3026	10.3572	17.1514	17.1379
OPB40894	conserved hypothetical protein	117.597	119.531	86.6857	86.655	68.2247	76.3859	70.1275	118.331	82.6585	42.8402	44.9496	32.6417	65.2374	84.1265	75.9495	47.3702	46.7095	55.2207	74.2907	37.0905	80.8508	55.3742	64.8147	60.1769	65.1275	59.8451	52.2448	51.1126	168.413	143.99	175.398	136.292	154.045	148.289	137.313	136.832	147.266	189.87	169.673	194.393	144.681	128.751	126.118	83.1351	88.1375	81.9663	100.296	91.7416
OPB40895	predicted protein	0.0471407	0.048343	0.0776184	0.256444	0.199832	0.197797	0.216868	0.133091	0.0682694	0.077562	0	0.120957	0.291527	0.138683	0.0289261	0.29703	0.198019	0.292944	0.128193	0.289082	0.0386326	0.22438	0.0257643	0.121239	0.139225	0.0781549	0.272578	0.380806	0.0959597	0.0545311	0.0656529	0.400649	0.496998	0.0698306	0	0.0941187	0	0	0.168968	0	0.173675	0.150713	0.390704	0	0.0843326	0	0.0769551	0.096743
OPB40896	conserved hypothetical protein	0	0	1.84203	0	0	0	0	0	0	0	0	0	0	0	0	0	0	0	0	0	0	0	0	0	0	0	0	0	0	0	0	0	0	0	3.55675	0	0	0	0	0	0	0	0	0	0	0	0	0
OPB40897	hypothetical protein	3.0743	2.40262	2.0402	4.14473	4.16166	4.97663	0.734195	1.70352	1.36106	2.76538	3.03507	3.19713	3.80065	3.74573	4.90667	4.24526	3.28598	2.8176	2.50962	1.77728	1.52968	2.11954	2.56398	3.53653	3.72354	3.77016	2.52519	3.55137	6.16495	6.38557	6.15602	5.88589	7.92469	5.49908	3.1306	3.87176	4.26419	3.3926	2.31802	2.41249	9.37568	4.41636	8.52596	3.92996	3.32602	4.21922	2.51841	2.95452
OPB40898	mutanase	0.627739	1.14792	0.509237	0.816663	0.256935	0.572547	0.538092	0.423724	0.553621	0.808407	0.40111	1.16737	1.31649	0.674639	0.636333	0.712921	0.871298	0.791577	0.408001	0.669373	0.313169	0.545494	0.656584	1.15101	1.10593	0.859566	0.876956	1.15551	1.16641	1.15685	1.3303	0.875539	0.812194	0.848851	1.66055	0.599126	0.853888	0.908902	0.684484	0.794265	1.12644	1.00284	1.35691	1.14765	0.976405	1.73308	1.08629	1.32119
OPB40019	hypothetical protein	11.0344	12.3109	10.4421	11.039	10.4444	9.60384	7.97719	7.66127	10.7289	14.7362	15.1297	17.6822	9.04138	7.93467	8.04177	13.8622	13.0132	15.307	12.6392	25.4398	15.8917	7.50817	7.80465	10.1643	8.25242	8.7919	22.075	23.1744	13.6173	12.7714	10.8608	8.69273	8.38417	10.4113	13.2961	13.443	13.3316	15.3877	17.5636	19.7873	8.27295	11.8905	9.46823	13.9682	10.8344	7.4817	17.0491	16.8678
OPB40899	hypothetical protein	0.168438	0.174887	0.183951	0.919045	0.309489	1.23308	0	0.472036	0.496915	0.8354	0.273613	0.290008	0.624393	2.80363	0.823539	0.622469	0.989814	0.500544	0.898393	0.903524	0.277113	0.794786	1.49501	0.516953	0.866753	0.277128	0.873924	0.795812	0.565747	0.253161	0.468083	4.30692	2.88825	5.44607	10.496	8.25546	7.64669	8.8368	3.36258	5.1826	4.25769	2.89193	3.01821	6.79221	2.09987	6.09262	2.77583	1.49156
OPB40900	hypothetical protein	1.59906	1.46833	0.313068	10.4665	7.70159	10.5361	1.42575	1.1267	2.24251	17.0262	15.3702	21.4263	10.4516	10.0371	11.5534	14.0144	12.0405	14.7508	2.16434	31.5031	1.49896	5.42557	5.1364	9.91605	10.3513	8.55349	20.42	20.0221	0.657224	0.831745	0.635947	4.0666	1.62443	1.85773	5.64739	4.42796	4.03034	9.72022	8.56279	6.99053	2.53002	1.99724	2.5763	2.06134	1.42883	1.38056	5.48078	7.79343
OPB40901	hypothetical protein	1.49335	1.4537	0.999654	10.4684	9.51384	8.77884	3.16053	3.50276	2.90526	1.91479	2.43352	0.996066	8.41096	8.43141	8.94504	0.905688	1.11485	0.836157	2.57372	2.07063	3.9495	3.22655	2.91964	0.766384	0.775198	0.479903	2.17597	2.48271	3.41978	2.40542	3.05901	34.1515	17.6078	33.0745	17.1148	15.9469	12.6271	1.11052	1.86999	1.13365	14.4797	11.4249	10.0887	5.99671	4.59252	9.77153	2.30099	1.68895
OPB40902	ERG5 C-22 sterol desaturase, a cytochrome P450 enzyme that catalyzes the formation of the C-22(23) double bond in the sterol side chain in ergosterol biosynthesis	16.1524	15.3273	6.30907	2.37549	3.97955	2.97759	1.37537	2.21097	1.74396	1.60218	1.95032	1.53852	3.32851	4.32751	3.94056	1.902	1.50736	1.50698	2.22141	2.15985	7.3637	4.04515	2.79374	1.22844	1.77694	1.60734	2.50657	2.40218	19.5162	22.6272	24.7663	41.726	23.0844	32.0342	31.882	21.8053	15.9239	4.19412	4.1735	4.19805	35.1543	31.6463	38.5266	16.3589	7.07893	23.9428	5.99091	2.98708
OPB40903	short chain dehydrogenase/reductase	0	0	0	0	0	0	0	0	0.494364	0	0	0	0	0	0	0	0	0	0	0	0	0	0	0	0	0	0	0	0	0	0	0	0	0	0	0	0	0	0	0	0	0	0	0	0	0	0	0.404791
OPB40904	conserved hypothetical protein	0.883453	0.460716	0.48152	1.00533	0.603318	0.461457	0.579466	0.617303	0	0.731544	0	0.38117	0.54563	0.263573	0.539148	2.26621	0.741447	1.05174	0	1.71953	0	0.41556	1.47826	1.80398	1.33384	1.08715	1.43733	2.73487	1.77398	0.657833	0.613256	0.398631	1.07717	0	0.489279	0.430182	0	2.34116	0.773292	1.75025	0.329474	0.341811	0	1.33938	1.96356	1.32993	3.18601	1.76564
OPB40905	hypothetical protein	0	0	0	0.311335	0.0798947	0.449093	0	0	0.250284	0.424064	0.279398	0.294138	0.211997	0.202672	0.525185	1.09249	0.720056	1.0675	0	1.97177	0	0.0813126	0	0.0879901	0.728502	0.141677	1.88039	1.82143	0.0579243	0.130767	0	0	0.105766	0	0	0.339672	0	0.938347	0.610054	0.234144	0.253664	0	0.257384	0	0.306167	0	0.718485	0.697898
OPB40906	enoyl-CoA hydratase/isomerase	3.31849	3.78927	2.89954	20.2179	10.37	13.0151	1.08891	2.09273	0.978682	3.84003	5.66065	4.57036	14.762	16.765	13.995	17.6208	22.4263	20.1159	3.31981	38.1138	3.82143	9.86633	12.5147	22.2389	25.6072	22.2518	22.3075	24.1663	3.23292	6.73632	4.03476	20.3157	39.0276	16.5843	15.5125	12.0395	12.6474	16.4304	10.9147	10.4389	23.9276	20.7268	28.0018	13.38	11.8211	19.0064	11.2588	10.9566
OPB40907	hypothetical protein	0.537581	1.15281	0	0.985174	1.85895	2.79004	4.21849	1.47899	3.32816	0	0.861547	0	1.98799	1.31251	1.95157	1.06439	2.25234	1.29204	2.73354	1.80771	0	0.992925	1.23985	1.62721	0.961965	0.43391	2.38124	1.77377	0.352234	0.379451	0.742646	2.7183	4.46759	3.09877	1.15919	2.01581	0	1.17974	1.81508	1.31928	1.63583	0	3.92371	0	1.89361	3.21486	0.317167	3.71299
OPB40908	conserved hypothetical protein	0.255482	0.381077	0.101979	0.758075	0.503243	0.779625	0.244225	0.524588	0.134536	0.420348	0.265523	0.317831	0.373444	0.409955	0.655578	0.543526	0.565858	0.494841	0.505296	0.524139	0.266471	0.552757	0.558505	0.453978	0.274368	0.134773	0.656543	0.851924	0.393995	0.250773	0.533719	1.09673	0.749021	0.653702	0.418845	0.417359	0.0765226	0.229399	0.222006	0.193314	0.547621	0.371293	0.839998	0.185987	0.415501	0.561882	0.348842	0.305065
[truncated: 10,242 more rows]
[truncated: 52 more columns]

## Sheet: CAZYmes
								WT										TgXyr1-knockout mutant										TgAce1-knockout mutant							TgAce2-knockout mutant
									Xylan-induced			Cellulose-induced			CS-indcued				Xylan-induced			Cellulose-induced			CS-indcued				Xylan-induced			Cellulose-induced				Xylan-induced			Cellulose-induced
[truncated: 471 more rows]
